# Supplementary material for: Emerging phylogenetic structure of the SARS-CoV-2 pandemic
Source: Virus Evol. 2020 Nov 10;6(2):veaa082. doi: 10.1093/ve/veaa082 (PMC7717445; doi:10.1093/ve/veaa082)
Supplement: veaa082_Supplementary_Data [file veaa082_supplementary_data.zip]

Archive with 2 entries (2 files):
- Acknowledgment Table FINAL.xlsx
- Supplementary material.docx
