# Supplementary material for: Emerging phylogenetic structure of the SARS-CoV-2 pandemic
Source: Virus Evol. 2020 Nov 10;6(2):veaa082. doi: 10.1093/ve/veaa082 (PMC7717445; doi:10.1093/ve/veaa082)
Supplement: veaa082_Supplementary_Data [file veaa082_supplementary_data.zip › Acknowledgment Table FINAL.xlsx]

## Sheet: Sheet1
We gratefully acknowledge the authors, originating and submitting laboratories of the sequences from GISAID’s EpiFlu™ Database on which this research is based. The list is detailed below.
All submitters of data may be contacted directly via www.gisaid.org
Virus name	Accession ID	Date	Originating lab	Submitting lab	Authors
hCoV-19/Wuhan/IVDC-HB-04/2020	EPI_ISL_402120	2020-01-01	National Institute for Viral Disease Control and Prevention, China CDC	National Institute for Viral Disease Control and Prevention, China CDC	Wenjie Tanï¼ŒXiang Zhaoï¼ŒWenling Wangï¼ŒXuejun Maï¼ŒYongzhong Jiangï¼ŒRoujian Luï¼ŒJi Wangï¼ŒWeimin Zhouï¼ŒPeihua Niuï¼ŒPeipei Liuï¼ŒFaxian Zhanï¼ŒWeifeng Shiï¼ŒBaoying Huangï¼ŒJun Liuï¼ŒLi Zhaoï¼ŒYao Mengï¼ŒXiaozhou Heï¼ŒFei Yeï¼ŒNa Zhuï¼ŒYang Liï¼ŒJing Chenï¼ŒWenbo Xuï¼ŒGeorge F. Gaoï¼ŒGuizhen Wu
hCoV-19/Wuhan/IVDC-HB-05/2019	EPI_ISL_402121	2019-12-30	National Institute for Viral Disease Control and Prevention, China CDC	National Institute for Viral Disease Control and Prevention, China CDC	Wenjie Tanï¼ŒXuejun Maï¼ŒXiang Zhaoï¼ŒWenling Wangï¼ŒYongzhong Jiangï¼ŒRoujian Luï¼ŒJi Wangï¼ŒPeihua Niu, Weimin Zhou, Faxian Zhanï¼ŒWeifeng Shiï¼ŒBaoying Huangï¼ŒJun Liuï¼ŒLi Zhaoï¼ŒYao Mengï¼ŒFei Yeï¼ŒNa Zhu, Xiaozhou Heï¼ŒPeipei Liu, Yang Liï¼ŒJing Chenï¼ŒWenbo Xuï¼ŒGeorge F. Gaoï¼ŒGuizhen Wu
hCoV-19/Wuhan/IPBCAMS-WH-01/2019	EPI_ISL_402123	2019-12-24	Institute of Pathogen Biology, Chinese Academy of Medical Sciences & Peking Union Medical College	Institute of Pathogen Biology, Chinese Academy of Medical Sciences & Peking Union Medical College	Lili Ren, Jianwei Wang, Qi Jin, Zichun Xiang, Zhiqiang Wu, Chao Wu, Yiwei Liu
hCoV-19/Wuhan/WIV02/2019	EPI_ISL_402127	2019-12-30	Wuhan Jinyintan Hospital	Wuhan Institute of Virology, Chinese Academy of Sciences	Peng Zhou, Xing-Lou Yang, Ding-Yu Zhang, Lei Zhang, Yan Zhu, Hao-Rui Si, Zhengli Shi
hCoV-19/Wuhan/WIV05/2019	EPI_ISL_402128	2019-12-30	Wuhan Jinyintan Hospital	Wuhan Institute of Virology, Chinese Academy of Sciences	Peng Zhou, Xing-Lou Yang, Ding-Yu Zhang, Lei Zhang, Yan Zhu, Hao-Rui Si, Zhengli Shi
hCoV-19/Wuhan/WIV06/2019	EPI_ISL_402129	2019-12-30	Wuhan Jinyintan Hospital	Wuhan Institute of Virology, Chinese Academy of Sciences	Peng Zhou, Xing-Lou Yang, Ding-Yu Zhang, Lei Zhang, Yan Zhu, Hao-Rui Si, Zhengli Shi
hCoV-19/Wuhan/WIV07/2019	EPI_ISL_402130	2019-12-30	Wuhan Jinyintan Hospital	Wuhan Institute of Virology, Chinese Academy of Sciences	Peng Zhou, Xing-Lou Yang, Ding-Yu Zhang, Lei Zhang, Yan Zhu, Hao-Rui Si, Zhengli Shi
hCoV-19/Wuhan/HBCDC-HB-01/2019	EPI_ISL_402132	2019-12-30	Wuhan Jinyintan Hospital	Hubei Provincial Center for Disease Control and Prevention	Bin Fang, Xiang Li, Xiao Yu, Linlin Liu, Bo Yang, Faxian Zhan, Guojun Ye, Xixiang Huo, Junqiang Xu, Bo Yu, Kun Cai, Jing Li, Yongzhong Jiang.
hCoV-19/Wuhan/IPBCAMS-WH-05/2020	EPI_ISL_403928	2020-01-01	Institute of Pathogen Biology, Chinese Academy of Medical Sciences & Peking Union Medical College	Institute of Pathogen Biology, Chinese Academy of Medical Sciences & Peking Union Medical College	Lili Ren, Jianwei Wang, Qi Jin, Zichun Xiang, Zhiqiang Wu, Chao Wu, Yiwei Liu
hCoV-19/Wuhan/IPBCAMS-WH-03/2019	EPI_ISL_403930	2019-12-30	Institute of Pathogen Biology, Chinese Academy of Medical Sciences & Peking Union Medical College	Institute of Pathogen Biology, Chinese Academy of Medical Sciences & Peking Union Medical College	Lili Ren, Jianwei Wang, Qi Jin, Zichun Xiang, Zhiqiang Wu, Chao Wu, Yiwei Liu
hCoV-19/Wuhan/IPBCAMS-WH-02/2019	EPI_ISL_403931	2019-12-30	Institute of Pathogen Biology, Chinese Academy of Medical Sciences & Peking Union Medical College	Institute of Pathogen Biology, Chinese Academy of Medical Sciences & Peking Union Medical College	Lili Ren, Jianwei Wang, Qi Jin, Zichun Xiang, Zhiqiang Wu, Chao Wu, Yiwei Liu
hCoV-19/Guangdong/20SF012/2020	EPI_ISL_403932	2020-01-14	Guangdong Provincial Center for Diseases Control and Prevention; Guangdong Provincial Public Health	Department of Microbiology, Guangdong Provincial Center for Diseases Control and Prevention	Min Kang, Jie Wu, Jing Lu, Tao Liu, Baisheng Li, Shujiang Mei, Feng Ruan, Lifeng Lin, Changwen Ke, Haojie Zhong, Yingtao Zhang, Lirong Zou, Xuguang Chen, Qi Zhu, Jianpeng Xiao, Jianxiang Geng, Zhe Liu, Jianxiong Hu, Weilin Zeng, Xing Li, Yuhuang Liao, Xiujuan Tang, Songjian Xiao, Ying Wang, Yingchao Song, Xue Zhuang, Lijun Liang, Guanhao He, Huihong Deng, Tie Song, Jianfeng He, Wenjun Ma
hCoV-19/Guangdong/20SF014/2020	EPI_ISL_403934	2020-01-15	Guangdong Provincial Center for Diseases Control and Prevention; Guangdong Provincial Public Health	Department of Microbiology, Guangdong Provincial Center for Diseases Control and Prevention	Min Kang, Jie Wu, Jing Lu, Tao Liu, Baisheng Li, Shujiang Mei, Feng Ruan, Lifeng Lin, Changwen Ke, Haojie Zhong, Yingtao Zhang, Lirong Zou, Xuguang Chen, Qi Zhu, Jianpeng Xiao, Jianxiang Geng, Zhe Liu, Jianxiong Hu, Weilin Zeng, Xing Li, Yuhuang Liao, Xiujuan Tang, Songjian Xiao, Ying Wang, Yingchao Song, Xue Zhuang, Lijun Liang, Guanhao He, Huihong Deng, Tie Song, Jianfeng He, Wenjun Ma
hCoV-19/Guangdong/20SF028/2020	EPI_ISL_403936	2020-01-17	Guangdong Provincial Center for Diseases Control and Prevention; Guangdong Provincial Public Health	Department of Microbiology, Guangdong Provincial Center for Diseases Control and Prevention	Min Kang, Jie Wu, Jing Lu, Tao Liu, Baisheng Li, Shujiang Mei, Feng Ruan, Lifeng Lin, Changwen Ke, Haojie Zhong, Yingtao Zhang, Lirong Zou, Xuguang Chen, Qi Zhu, Jianpeng Xiao, Jianxiang Geng, Zhe Liu, Jianxiong Hu, Weilin Zeng, Xing Li, Yuhuang Liao, Xiujuan Tang, Songjian Xiao, Ying Wang, Yingchao Song, Xue Zhuang, Lijun Liang, Guanhao He, Huihong Deng, Tie Song, Jianfeng He, Wenjun Ma
hCoV-19/Zhejiang/WZ-01/2020	EPI_ISL_404227	2020-01-16	Zhejiang Provincial Center for Disease Control and Prevention	Department of Microbiology, Zhejiang Provincial Center for Disease Control and Prevention	Yin Chen, Yanjun Zhang, Haiyan Mao, Junhang Pan, Xiuyu Lou, Yiyu Lu, Juying Yan, Hanping Zhu, Jian Gao, Yan Feng, Yi Sun, Hao Yan, Zhen Li, Yisheng Sun, Liming Gong, Qiong Ge, Wen Shi, Xinying Wang, Wenwu Yao, Zhangnv Yang, Fang Xu, Chen Chen, Enfu Chen, Zhen Wang, Zhiping Chen, Jianmin Jiang, Chonggao Hu
hCoV-19/USA/IL1/2020	EPI_ISL_404253	2020-01-21	IL Department of Public Health Chicago Laboratory	Pathogen Discovery, Respiratory Viruses Branch, Division of Viral Diseases, Centers for Dieases Control and Prevention	Ying Tao, Krista Queen, Clinton R. Paden, Jing Zhang, Yan Li, Anna Uehara, Xiaoyan Lu, Brian Lynch, Senthil Kumar K. Sakthivel, Brett L. Whitaker, Shifaq Kamili, Lijuan Wang, Janna' R. Murray, Susan I. Gerber, Stephen Lindstrom, Suxiang Tong
hCoV-19/USA/WA1/2020	EPI_ISL_404895	2020-01-19	Providence Regional Medical Center	Division of Viral Diseases, Centers for Disease Control and Prevention	Queen,K., Tao,Y., Li,Y., Paden,C.R., Lu,X., Zhang,J., Gerber,S.I., Lindstrom,S., Tong,S.
hCoV-19/Shenzhen/HKU-SZ-005/2020	EPI_ISL_405839	2020-01-11	The University of Hong Kong - Shenzhen Hospital	Li Ka Shing Faculty of Medicine, The University of Hong Kong	Chan,J.F.-W., Yuan,S., Kok,K.H., To,K.K.-W., Chu,H., Yang,J., Xing,F., Liu,J., Yip,C.C.-Y., Poon,R.W.-S., Tsai,H.W., Lo,S.K.-F., Chan,K.H., Poon,V.K.-M., Chan,W.M., Ip,J.D., Cai,J.P., Cheng,V.C.-C., Chen,H., Hui,C.K.-M. and Yuen,K.Y.
hCoV-19/Taiwan/2/2020	EPI_ISL_406031	2020-01-23	Centers for Disease Control, R.O.C. (Taiwan)	Centers for Disease Control, R.O.C. (Taiwan)	Ji-Rong Yang, Yu-Chi Lin, Jung-Jung Mu, Ming-Tsan Liu, Shu-Ying Li
hCoV-19/USA/CA1/2020	EPI_ISL_406034	2020-01-23	California Department of Public Health	Pathogen Discovery, Respiratory Viruses Branch, Division of Viral Diseases, Centers for Dieases Control and Prevention	Anna Uehara, Krista Queen, Ying Tao, Yan Li, Clinton R. Paden, Jing Zhang, Xiaoyan Lu, Brian Lynch, Senthil Kumar K. Sakthivel, Brett L. Whitaker, Shifaq Kamili, Lijuan Wang, Janna' R. Murray, Susan I. Gerber, Stephen Lindstrom, Suxiang Tong
hCoV-19/USA/CA2/2020	EPI_ISL_406036	2020-01-22	California Department of Public Health	Pathogen Discovery, Respiratory Viruses Branch, Division of Viral Diseases, Centers for Dieases Control and Prevention	Anna Uehara, Krista Queen, Ying Tao, Yan Li, Clinton R. Paden, Jing Zhang, Xiaoyan Lu, Brian Lynch, Senthil Kumar K. Sakthivel, Brett L. Whitaker, Shifaq Kamili, Lijuan Wang, Janna' R. Murray, Susan I. Gerber, Stephen Lindstrom, Suxiang Tong
hCoV-19/USA/AZ1/2020	EPI_ISL_406223	2020-01-22	Arizona Department of Health Services	Pathogen Discovery, Respiratory Viruses Branch, Division of Viral Diseases, Centers for Disease Control and Prevention	Ying Tao, Clinton R. Paden, Krista Queen, Anna Uehara, Yan Li, Jing Zhang, Xiaoyan Lu, Brian Lynch, Senthil Kumar K. Sakthivel, Brett L. Whitaker, Shifaq Kamili, Lijuan Wang, Janna' R. Murray, Susan I. Gerber, Stephen Lindstrom, Suxiang Tong
hCoV-19/Guangzhou/20SF206/2020	EPI_ISL_406533	2020-01-22	Guangdong Provincial Center for Diseases Contorl and Prevention; Guangdong Provinical Public Health	Guangdong Provincial Center for Diseases Control and Prevention	Min Kang, Jie Wu, Jing Lu, Tao Liu, Baisheng Li, Shujiang Mei, Feng Ruan, Lifeng Lin, Changwen Ke, Haojie Zhong, Yingtao Zhang, Lirong Zou, Xuguang Chen, Qi Zhu, Jianpeng Xiao, Jianxiang Geng, Zhe Liu, Jianxiong Hu, Weilin Zeng, Xing Li, Yuhuang Liao, Xiujuan Tang, Songjian Xiao, Ying Wang, Yingchao Song, Xue Zhuang, Lijun Liang, Guanhao He, Huihong Deng, Tie Song, Jianfeng He, Wenjun Ma
hCoV-19/Foshan/20SF207/2020	EPI_ISL_406534	2020-01-22	Guangdong Provincial Center for Diseases Control and Prevention; Guangdong Provincial Public Health	Guangdong Provincial Center for Diseases Control and Prevention	Min Kang, Jie Wu, Jing Lu, Tao Liu, Baisheng Li, Shujiang Mei, Feng Ruan, Lifeng Lin, Changwen Ke, Haojie Zhong, Yingtao Zhang, Lirong Zou, Xuguang Chen, Qi Zhu, Jianpeng Xiao, Jianxiang Geng, Zhe Liu, Jianxiong Hu, Weilin Zeng, Xing Li, Yuhuang Liao, Xiujuan Tang, Songjian Xiao, Ying Wang, Yingchao Song, Xue Zhuang, Lijun Liang, Guanhao He, Huihong Deng, Tie Song, Jianfeng He, Wenjun Ma
hCoV-19/Foshan/20SF210/2020	EPI_ISL_406535	2020-01-22	Guangdong Provincial Center for Diseases Control and Prevention; Guangdong Provincial Public Health	Guangdong Provincial Center for Diseases Control and Prevention	Min Kang, Jie Wu, Jing Lu, Tao Liu, Baisheng Li, Shujiang Mei, Feng Ruan, Lifeng Lin, Changwen Ke, Haojie Zhong, Yingtao Zhang, Lirong Zou, Xuguang Chen, Qi Zhu, Jianpeng Xiao, Jianxiang Geng, Zhe Liu, Jianxiong Hu, Weilin Zeng, Xing Li, Yuhuang Liao, Xiujuan Tang, Songjian Xiao, Ying Wang, Yingchao Song, Xue Zhuang, Lijun Liang, Guanhao He, Huihong Deng, Tie Song, Jianfeng He, Wenjun Ma
hCoV-19/Shenzhen/SZTH-003/2020	EPI_ISL_406594	2020-01-16	Shenzhen Key Laboratory of Pathogen and Immunity, National Clinical Research Center for Infectious Disease, Shenzhen Third People's Hospital	Shenzhen Key Laboratory of Pathogen and Immunity, National Clinical Research Center for Infectious Disease, Shenzhen Third People's Hospital	Yang Yang, Chenguang Shen, Li Xing, Zhixiang Xu, Haixia Zheng, Yingxia Liu
hCoV-19/Shenzhen/SZTH-004/2020	EPI_ISL_406595	2020-01-16	Shenzhen Key Laboratory of Pathogen and Immunity, National Clinical Research Center for Infectious Disease, Shenzhen Third People's Hospital	Shenzhen Key Laboratory of Pathogen and Immunity, National Clinical Research Center for Infectious Disease, Shenzhen Third People's Hospital	Yang Yang, Chenguang Shen, Li Xing, Zhixiang Xu, Haixia Zheng, Yingxia Liu
hCoV-19/France/IDF0373/2020	EPI_ISL_406597	2020-01-23	Department of Infectious and Tropical Diseases, Bichat Claude Bernard Hospital, Paris	National Reference Center for Viruses of Respiratory Infections, Institut Pasteur, Paris	MÃ©lanie Albert, Marion Barbet, Sylvie Behillil, MÃ©line Bizard, Angela Brisebarre, Flora Donati, Vincent Enouf, Maud Vanpeene, Sylvie van der Werf, Yazdan Yazdanpanah, Xavier Lescure.
hCoV-19/Wuhan/WH01/2019	EPI_ISL_406798	2019-12-26	General Hospital of Central Theater Command of People's Liberation Army of China	BGI & Institute of Microbiology, Chinese Academy of Sciences & Shandong First Medical University & Shandong Academy of Medical Sciences & General Hospital of Central Theater Command of People's Liberation Army of China	Weijun Chen, Yuhai Bi, Weifeng Shi and Zhenhong Hu
hCoV-19/Wuhan/WH04/2020	EPI_ISL_406801	2020-01-05	General Hospital of Central Theater Command of People's Liberation Army of China	BGI & Institute of Microbiology, Chinese Academy of Sciences & Shandong First Medical University & Shandong Academy of Medical Sciences & General Hospital of Central Theater Command of People's Liberation Army of China	Weijun Chen, Yuhai Bi, Weifeng Shi and Zhenhong Hu
hCoV-19/Australia/VIC01/2020	EPI_ISL_406844	2020-01-25	Monash Medical Centre, Melbourne, Australia	Collaboration between the University of Melbourne at The Peter Doherty Institute for Infection and Immunity, and the Victorian Infectious Disease Reference Laboratory, Melbourne, Australia	Caly et al
hCoV-19/Germany/BavPat1/2020	EPI_ISL_406862	2020-01-28	CharitÃ© UniversitÃ¤tsmedizin Berlin, Institute of Virology; Institut fÃ¼r Mikrobiologie der Bundeswehr, Munich	CharitÃ© UniversitÃ¤tsmedizin Berlin, Institute of Virology	Victor M Corman, Julia Schneider, Talitha Veith, Barbara MÃ¼hlemann, Markus Antwerpen, Christian Drosten, Roman WÃ¶lfel
hCoV-19/Singapore/1/2020	EPI_ISL_406973	2020-01-23	Singapore General Hospital	National Public Health Laboratory	Mak, TM; Octavia S; Chavatte JM; Zhou, ZY; Cui, L; Lin, RTP
hCoV-19/England/01/2020	EPI_ISL_407071	2020-01-29	Respiratory Virus Unit, Microbiology Services Colindale, Public Health England	Respiratory Virus Unit, Microbiology Services Colindale, Public Health England	Monica Galiano, Shahjahan Miah, Richard Myers, Angie Lackenby, Omolola Akinbami, Tiina Talts, Leena Bhaw, Kirstin Edwards, Jonathan Hubb, Joanna Ellis, Maria Zambon
hCoV-19/England/02/2020	EPI_ISL_407073	2020-01-29	Respiratory Virus Unit, Microbiology Services Colindale, Public Health England	Respiratory Virus Unit, Microbiology Services Colindale, Public Health England	Monica Galiano, Shahjahan Miah, Richard Myers, Angie Lackenby, Omolola Akinbami, Tiina Talts, Leena Bhaw, Kirstin Edwards, Jonathan Hubb, Joanna Ellis, Maria Zambon.
hCoV-19/Finland/1/2020	EPI_ISL_407079	2020-01-29	Lapland Central Hospital	Department of Virology, University of Helsinki and Helsinki University Hospital, Helsinki, Finland	Teemu Smura, Suvi Kuivanen, Hannimari Kallio-Kokko, Olli Vapalahti
hCoV-19/Japan/AI/I-004/2020	EPI_ISL_407084	2020-01-25	Pathogen Genomics Center, National Institute of Infectious Diseases
hCoV-19/Australia/NSW01/2020	EPI_ISL_407893	2020-01-24	Korea Centers for Disease Control & Prevention (KCDC) Center for Laboratory Control of Infectious Diseases Division of Viral Diseases	Korea Centers for Disease Control & Prevention (KCDC) Center for Laboratory Control of Infectious Diseases Division of Viral Diseases	Jeong-Min Kim, Yoon-Seok Chung, Namjoo Lee, Mi-Seon Kim, SangHee Woo, Hye-Joon Jo, Sehee Park, Heui Man Kim, Myung Guk Han
hCoV-19/Australia/QLD02/2020	EPI_ISL_407896	2020-01-30	Pathology Queensland	Public Health Virology Laboratory	Ben Huang, Alyssa Pyke, Amanda De Jong, Andrew Van Den Hurk, Carmel Taylor, David Warrilow, Doris Genge, Elisabeth Gamez, Glen Hewitson, Ian Maxwell Mackay, Inga Sultana, Jamie McMahon, Jean Barcelon, Judy Northill, Mitchell Finger, Natalie Simpson, Neelima Nair, Peter Burtonclay, Peter Moore, Sarah Wheatley, Sean Moody, Sonja Hall-Mendelin, Timothy Gardam, and Frederick Moore.
hCoV-19/Singapore/2/2020	EPI_ISL_407987	2020-01-25	Singapore General Hospital	Programme in Emerging Infectious Diseases, Duke-NUS Medical School	Danielle E Anderson, Martin Linster, Yan Zhuang, Jayanthi Jayakumar, Kian Sing Chan, Lynette LE Oon, Jenny GH Low, Yvonne CF Su, Linfa Wang, Gavin JD Smith
hCoV-19/Singapore/3/2020	EPI_ISL_407988	2020-02-01	National Centre for Infectious Diseases	Programme in Emerging Infectious Diseases, Duke-NUS Medical School	Danielle E Anderson, Martin Linster, Yan Zhuang, Jayanthi Jayakumar, David CB Lye, Yee Sin Leo, Barnaby E Young, Yvonne CF Su, Linfa Wang, Gavin JD Smith
hCoV-19/USA/CA4/2020	EPI_ISL_408009	2020-01-29	California Department of Health	Pathogen Discovery, Respiratory Viruses Branch, Division of Viral Diseases, Centers for Dieases Control and Prevention	Krista Queen, Jing Zhang, Yan Li, Ying Tao, Anna Uehara, Clinton Paden, Xiaoyan Lu, Brian Lynch, Senthil Kumar K. Sakthivel, Brett L. Whitaker, Shifaq Kamili, Lijuan Wang, Janna' R. Murray, Susan I. Gerber, Stephen Lindstrom, Suxiang Tong
hCoV-19/USA/CA5/2020	EPI_ISL_408010	2020-01-29	California Department of Health	Pathogen Discovery, Respiratory Viruses Branch, Division of Viral Diseases, Centers for Dieases Control and Prevention	Ying Tao, Krista Queen, Jing Zhang, Yan Li, Anna Uehara, Clinton Paden, Xiaoyan Lu, Brian Lynch, Senthil Kumar K. Sakthivel, Brett L. Whitaker, Shifaq Kamili, Lijuan Wang, Janna' R. Murray, Susan I. Gerber, Stephen Lindstrom, Suxiang Tong
hCoV-19/France/IDF0515/2020	EPI_ISL_408430	2020-01-29	Department of Infectious and Tropical Diseases, Bichat Claude Bernard Hospital, Paris	National Reference Center for Viruses of Respiratory Infections, Institut Pasteur, Paris	MÃ©lanie Albert, Marion Barbet, Sylvie Behillil, MÃ©line Bizard, Angela Brisebarre, Flora Donati, Vincent Enouf, Maud Vanpeene, Sylvie van der Werf, Yazdan Yazdanpanah, Xavier Lescure
hCoV-19/France/IDF0626/2020	EPI_ISL_408431	2020-01-29	Sorbonne UniversitÃ©, Inserm et Assistance Publique-HÃ´pitaux de Paris (PitiÃ© SalpÃ©triÃ¨re)	National Reference Center for Viruses of Respiratory Infections, Institut Pasteur, Paris	MÃ©lanie Albert, Marion Barbet, Sylvie Behillil, MÃ©line Bizard, Angela Brisebarre, Flora Donati, Vincent Enouf, Maud Vanpeene, Sylvie van der Werf, Sonia Burrel, Anne-GeneviÃ¨ve Marcelin, Vincent Calvez, David Boutolleau, Elise KlÃ©ment, ValÃ©rie Pourcher, Eric Caumes.
hCoV-19/Chongqing/YC01/2020	EPI_ISL_408478	2020-01-21	Yongchuan District Center for Disease Control and Prevention	Chongqing Municipal Center for Disease Control and Prevention	Ye Sheng, Tang Yun, Ling Hua,Yu zhen,Chen Shuang,Tan ZhangPing, Su Kun, Li Qing, Tang Wenge, Rong Rong
hCoV-19/Yunnan/IVDC-YN-003/2020	EPI_ISL_408480	2020-01-17	National Institute for Viral Disease Control and Prevention, China CDC	National Institute for Viral Disease Control & Prevention, CCDC	Wenjie Tanï¼ŒXiaoqing Fuï¼ŒXiang Zhaoï¼ŒWenling Wangï¼Œ Peihua Niuï¼ŒRoujian Lu,Yanhong Sunï¼ŒBaoying Huangï¼ŒLi Zhaoï¼ŒFei Yeï¼ŒWenbo Xuï¼ŒGeorge F. Gaoï¼ŒGuizhen Wu
hCoV-19/Shandong/IVDC-SD-001/2020	EPI_ISL_408482	2020-01-19	National Institute for Viral Disease Control and Prevention, China CDC	National Institute for Viral Disease Control & Prevention, CCDC	Wenjie Tan, Zhaoguo Wang, Xiang Zhao, Wenling Wang, Peihua Niu, Roujian Lu, Ti Liu, Baoying Huang, Li Zhao, Fei Ye, Wenbo Xu, George F. Gao, Guizhen Wu
hCoV-19/Sichuan/IVDC-SC-001/2020	EPI_ISL_408484	2020-01-15	National Institute for Viral Disease Control and Prevention, China CDC	National Institute for Viral Disease Control & Prevention, CCDC	Wenjie Tan, Jianan Xu, Wenling Wang, Peihua Niu, Roujian Lu, Huiping Yang, Xiang Zhao, Baoying Huang, Li Zhao, Fei Ye, Wenbo Xu, George F. Gao, Guizhen Wu
hCoV-19/Jiangxi/IVDC-JX-002/2020	EPI_ISL_408486	2020-01-11	National Institute for Viral Disease Control and Prevention, China CDC	National Institute for Viral Disease Control & Prevention, CCDC	Wenjie Tan, Yong Shi, Wenling Wang, Peihua Niu, Roujian Lu, Jianxiong Li, Xiang Zhao, Baoying Huang, Li Zhao, Fei Ye, Wenbo Xu, George F. Gao, Guizhen Wu
hCoV-19/Jiangsu/IVDC-JS-001/2020	EPI_ISL_408488	2020-01-19	National Institute for Viral Disease Control and Prevention, China CDC	National Institute for Viral Disease Control & Prevention, CCDC	Wenjie Tan, Shenjiao Wang, Wenling Wang, Peihua Niu, Roujian Lu, Kangchen Zhao, Xiang Zhao, Baoying Huang, Li Zhao, Fei Ye, Wenbo Xu, George F. Gao, Guizhen Wu
hCoV-19/Taiwan/NTU01/2020	EPI_ISL_408489	2020-01-31	Department of Laboratory Medicine, National Taiwan University Hospital	Microbial Genomics Core Lab, National Taiwan University Centers of Genomic and Precision Medicine	Shiou-Hwei Yeh, You-Yu Lin, Ya-Yun Lai, Chiao-Ling Li, Shan-Chwen Chang, Pei-Jer Chen, Sui-Yuan Chang
hCoV-19/Wuhan/IVDC-HB-envF13-20/2020	EPI_ISL_408514	2020-01-01	Institute of Viral Disease Control and Prevention, China CDC	Institute of Viral Disease Control and Prevention, China CDC	William J. Liu, Peipei Liu, Xiang Zhao, Peihua Niu, Yingze Zhao, Wenwen Lei, Ziqian Xu, Shumei Zou, Wei Zhen, Beiwei Ye, Mengjie Yang, Weifeng Shi, Roujian Lu, Wenjie Tan, Zhixiao Chen, Yuchao Wu, Juan Song, Weimin Zhou, Dayan Wang, Jun Han, Wenbo Xu, George F. Gao, Guizhen Wu
hCoV-19/Wuhan/IVDC-HB-envF13-21/2020	EPI_ISL_408515	2020-01-01	Institute of Viral Disease Control and Prevention, China CDC	Institute of Viral Disease Control and Prevention, China CDC	William J. Liu, Peipei Liu, Xiang Zhao, Peihua Niu, Yingze Zhao, Wenwen Lei, Ziqian Xu, Shumei Zou, Wei Zhen, Beiwei Ye, Mengjie Yang, Weifeng Shi, Roujian Lu, Wenjie Tan, Zhixiao Chen, Yuchao Wu, Juan Song, Weimin Zhou, Dayan Wang, Jun Han, Wenbo Xu, George F. Gao, Guizhen Wu
hCoV-19/Japan/TY-WK-012/2020	EPI_ISL_408665	2020-01-29	Dept. of Virology III, National Institute of Infectious Diseases	Pathogen Genomics Center, National Institute of Infectious Diseases	Tsuyoshi Sekizuka, Shutoku Matsuyama, Naganori Nao, Kazuya Shirato, Makoto Takeda, Makoto Kuroda
hCoV-19/Japan/TY-WK-501/2020	EPI_ISL_408666	2020-01-31	Dept. of Virology III, National Institute of Infectious Diseases	Pathogen Genomics Center, National Institute of Infectious Diseases	Tsuyoshi Sekizuka, Shutoku Matsuyama, Naganori Nao, Kazuya Shirato, Makoto Takeda, Makoto Kuroda
hCoV-19/Vietnam/VR03-38142/2020	EPI_ISL_408668	2020-01-24	National Influenza Center - National Institute of Hygiene and Epidemiology (NIHE)	National Influenza Center - National Institute of Hygiene and Epidemiology (NIHE)	Ung Thi Hong Trang, Hoang Vu Mai Phuong, Nguyen Le Khanh Hang, Nguyen Vu Son, Le Thi Thanh, Vuong Duc Cuong, Nguyen Phuong Anh, Pham Thi Hien, Tran Thu Huong, Le Thi Quynh Mai,
hCoV-19/Japan/KY-V-029/2020	EPI_ISL_408669	2020-01-29	Dept. of Virology III, National Institute of Infectious Diseases	Pathogen Genomics Center, National Institute of Infectious Diseases	Tsuyoshi Sekizuka, Shutoku Matsuyama, Naganori Nao, Kazuya Shirato, Makoto Takeda, Makoto Kuroda
hCoV-19/USA/WI1/2020	EPI_ISL_408670	2020-01-31	Wisconsin Department of Health Services	Pathogen Discovery, Respiratory Viruses Branch, Division of Viral Diseases, Centers for Dieases Control and Prevention	Jing Zhang, Anna Uehara, Krista Queen, Yan Li, Ying Tao, Clinton R. Paden, Xiaoyan Lu, Brian Lynch, Senthil Kumar K. Sakthivel, Brett L. Whitaker, Shifaq Kamili, Lijuan Wang, Janna' R. Murray, Susan I. Gerber, Stephen Lindstrom, Suxiang Tong
hCoV-19/Sydney/2/2020	EPI_ISL_408976	2020-01-22	Centre for Infectious Diseases and Microbiology Laboratory Services	NSW Health Pathology - Institute of Clinical Pathology and Medical Research; Westmead Hospital; University of Sydney	Rockett R, Sadsad R, Eden J-S, Carter I, Rahman H, Holmes EC, Oâ€™Sullivan MV, Sintchenko V, Chen SC, Maddocks S, Kok J and Dwyer DE for the 2019-nCoV Study Group*
hCoV-19/Sydney/3/2020	EPI_ISL_408977	2020-01-25	Serology, Virology and OTDS Laboratories (SAViD), NSW Health Pathology Randwick	NSW Health Pathology - Institute of Clinical Pathology and Medical Research; Centre for Infectious Diseases and Microbiology Laboratory Services; Westmead Hospital; University of Sydney	Eden J-S, Carter I, Rahman H, Rawlinson W, Holmes EC, Rockett R, Oâ€™Sullivan MV, Sintchenko V, Chen SC, Maddocks S, Kok J and Dwyer DE for the 2019-nCoV Study Group*
hCoV-19/Wuhan/WH05/2020	EPI_ISL_408978	2020-02-07	General Hospital of Central Theater Command of People's Liberation Army of China
hCoV-19/USA/MA1/2020	EPI_ISL_409067	2020-01-29	Massachusetts Department of Public Health	Pathogen Discovery, Respiratory Viruses Branch, Division of Viral Diseases, Centers for Dieases Control and Prevention	Clinton R. Paden, Jing Zhang, Krista Queen, Yan Li, Ying Tao, Anna Uehara, Xiaoyan Lu, Brian Lynch, Senthil Kumar K. Sakthivel, Brett L. Whitaker, Shifaq Kamili, Lijuan Wang, Janna' R. Murray, Susan I. Gerber, Stephen Lindstrom, Suxiang Tong
hCoV-19/USA/CA6/2020	EPI_ISL_410044	2020-01-27	California Department of Public Health	Pathogen Discovery, Respiratory Viruses Branch, Division of Viral Diseases, Centers for Dieases Control and Prevention	Krista Queen, Anna Uehara, Jing Zhang, Yan Li, Ying Tao, Clinton R. Paden, Haibin Wang, Shifaq Kamili, Xiaoyan Lu, Brian Lynch, Senthil Kumar K. Sakthivel, Brett L. Whitaker, Lijuan Wang, Janna' R. Murray, Susan I. Gerber, Stephen Lindstrom, Suxiang Tong
hCoV-19/USA/IL2/2020	EPI_ISL_410045	2020-01-28	IL Department of Public Health Chicago Laboratory	Pathogen Discovery, Respiratory Viruses Branch, Division of Viral Diseases, Centers for Dieases Control and Prevention	Yan Li, Jing Zhang, Krista Queen, Ying Tao, Anna Uehara, Clinton R. Paden, Xiaoyan Lu, Brian Lynch, Senthil Kumar K. Sakthivel, Brett L. Whitaker, Shifaq Kamili, Lijuan Wang, Janna' R. Murray, Susan I. Gerber, Stephen Lindstrom, Suxiang Tong
hCoV-19/Taiwan/NTU02/2020	EPI_ISL_410218	2020-02-05	Department of Laboratory Medicine, National Taiwan University Hospital	Microbial Genomics Core Lab, National Taiwan University Centers of Genomic and Precision Medicine	Shiou-Hwei Yeh, You-Yu Lin, Ya-Yun Lai, Chiao-Ling Li, Shan-Chwen Chang, Pei-Jer Chen, Sui-Yuan Chang
hCoV-19/Nepal/61/2020	EPI_ISL_410301	2020-01-13	National Influenza Centre, National Public Health Laboratory, Kathmandu, Nepal	The University of Hong Kong	Ranjit Sah , Runa Jha, Daniel Chu, Haogao Gu, Malik Peiris, Anup Bastola, Alfonso J. Rodriguez-Morales, Bibek Kumar Lal, Basu Dev Pandey, Leo Poon
hCoV-19/France/RA739/2020	EPI_ISL_410486	2020-02-08	CNR Virus des Infections Respiratoires - France SUD	CNR Virus des Infections Respiratoires - France SUD	Bal, Antonin; Destras, Gregory; Gaymard, Alexandre; Bouscambert-Duchamp, Maude; Cheynet, ValÃ©rie; Brengel-Pesce, Karen; Morfin-Sherpa, Florence; Valette, Martine; Josset, Laurence; Lina, Bruno.
hCoV-19/Singapore/4/2020	EPI_ISL_410535	2020-02-03	National Centre for Infectious Diseases	Programme in Emerging Infectious Diseases, Duke-NUS Medical School	Danielle E Anderson, Martin Linster, Yan Zhuang, Jayanthi Jayakumar, David CB Lye, Yee Sin Leo, Barnaby E Young, Yvonne CF Su, Gavin JD Smith
hCoV-19/Singapore/5/2020	EPI_ISL_410536	2020-02-06	Singapore General Hospital, Molecular Laboratory, Division of Pathology	Programme in Emerging Infectious Diseases, Duke-NUS Medical School	Danielle E Anderson, Martin Linster, Yan Zhuang, Jayanthi Jayakumar, Kian Sing Chan, Lynette LE Oon, Shirin Kalimuddin, Jenny GH Low, Yvonne CF Su, Gavin JD Smith
hCoV-19/Italy/INMI1-isl/2020	EPI_ISL_410545	2020-01-29	INMI Lazzaro Spallanzani IRCCS	Laboratory of Virology, INMI Lazzaro Spallanzani IRCCS	Maria R. Capobianchi, Cesare E. M. Gruber, Martina Rueca, Barbara Bartolini, Francesco Messina, Emanuela Giombini, Francesca Colavita, Concetta Castilletti, Eleonora Lalle, Fabrizio Carletti, Emanuele Nicastri, Giuseppe Ippolito.
hCoV-19/Italy/INMI1-cs/2020	EPI_ISL_410546	2020-01-31	INMI Lazzaro Spallanzani IRCCS	Laboratory of Virology, INMI Lazzaro Spallanzani IRCCS	Maria R. Capobianchi, Cesare E. M. Gruber, Martina Rueca, Fabrizio Carletti, Barbara Bartolini, Francesco Messina, Emanuela Giombini, Francesca Colavita, Concetta Castilletti, Eleonora Lalle, Emanuele Nicastri, Giuseppe Ippolito.
hCoV-19/Singapore/7/2020	EPI_ISL_410713	2020-01-27	National Public Health Laboratory, National Centre for Infectious Diseases	National Public Health Laboratory, National Centre for Infectious Diseases	Octavia S, Mak TM, Cui L, Lin RTP
hCoV-19/Singapore/8/2020	EPI_ISL_410714	2020-02-03	National Public Health Laboratory, National Centre for Infectious Diseases	National Public Health Laboratory, National Centre for Infectious Diseases	Octavia S, Mak TM, Cui L, Lin RTP
hCoV-19/Australia/QLD03/2020	EPI_ISL_410717	2020-02-05	Pathology Queensland	Public Health Virology Laboratory	Ben Huang, Alyssa Pyke, Amanda De Jong, Andrew Van Den Hurk, Carmel Taylor, David Warrilow, Doris Genge, Elisabeth Gamez, Glen Hewitson, Ian Maxwell Mackay, Inga Sultana, Jamie McMahon, Jean Barcelon, Judy Northill, Mitchell Finger, Natalie Simpson, Neelima Nair, Peter Burtonclay, Peter Moore, Sarah Wheatley, Sean Moody, Sonja Hall-Mendelin, Timothy Gardam, and Frederick Moore.
hCoV-19/Australia/QLD04/2020	EPI_ISL_410718	2020-02-05	Pathology Queensland	Public Health Virology Laboratory	Ben Huang, Alyssa Pyke, Amanda De Jong, Andrew Van Den Hurk, Carmel Taylor, David Warrilow, Doris Genge, Elisabeth Gamez, Glen Hewitson, Ian Maxwell Mackay, Inga Sultana, Jamie McMahon, Jean Barcelon, Judy Northill, Mitchell Finger, Natalie Simpson, Neelima Nair, Peter Burtonclay, Peter Moore, Sarah Wheatley, Sean Moody, Sonja Hall-Mendelin, Timothy Gardam, and Frederick Moore.
hCoV-19/Singapore/11/2020	EPI_ISL_410719	2020-02-02	National Public Health Laboratory	National Public Health Laboratory	Octavia S, Mak TM, Cui L, Lin RTP
hCoV-19/Cambodia/0012/2020	EPI_ISL_411902	2020-01-27	Virology Unit, Institut Pasteur du Cambodge.	Virology Unit, Institut Pasteur du Cambodge (Sequencing done by: Jessica E Manning/Jennifer A Bohl at Malaria and Vector Research Research Laboratory, National Institute of Allergy and Infectious Diseases and Vida Ahyong from Chan-Zuckerberg Biohub)	Erik A Karlsson, Jennifer A Bohl, Vida Ahyong, Veasna Duong, Philippe Dussart, Jessica E Manning.
hCoV-19/Jiangsu/JS01/2020	EPI_ISL_411950	2020-01-23	NHC Key laboratory of Enteric Pathogenic Microbiology, Institute of Pathogenic Microbiology	Jiangsu Provincial Center for Disease Control & Prevention	Lunbiao Cui,Kangchen Zhao,Xiaojuan Zhu,Yiyue Ge,Tao Wu,Bin Wu,Yin Chen,Fengcai Zhu,Baoli Zhu,Ming Wu
hCoV-19/Sweden/01/2020	EPI_ISL_411951	2020-02-07	unknown	Unit for Laboratory Development and Technology Transfer, Public Health Agency of Sweden	Bengner,M., Palmerus,M., Lindsjo,O., Lind Karlberg,M., Monteil,V., Appelberg,S., Brave,A., Muradrasoli,S. and Tegmark-Wisell,K.
hCoV-19/Jiangsu/JS02/2020	EPI_ISL_411952	2020-01-24	NHC Key laboratory of Enteric Pathogenic Microbiology, Institute of Pathogenic Microbiology	Jiangsu Provincial Center for Disease Control & Prevention	Kangchen Zhao, Xiaojuan Zhu, Lunbiao Cui, Tao Wu, Yiyue Ge, Bin Wu, Yin Chen, Fengcai Zhu, Baoli Zhu, Ming Wu
hCoV-19/USA/CA8/2020	EPI_ISL_411955	2020-02-10	California Department of Public Health	Pathogen Discovery, Respiratory Viruses Branch, Division of Viral Diseases, Centers for Dieases Control and Prevention	Krista Queen, Anna Uehara, Jing Zhang, Yan Li, Ying Tao, Clinton R. Paden, Haibin Wang, Shifaq Kamili, Xiaoyan Lu, Brian Lynch, Senthil Kumar K. Sakthivel, Brett L. Whitaker, Lijuan Wang, Janna' R. Murray, Susan I. Gerber, Stephen Lindstrom, Suxiang Tong
hCoV-19/USA/TX1/2020	EPI_ISL_411956	2020-02-11	Texas Department of State Health Services	Pathogen Discovery, Respiratory Viruses Branch, Division of Viral Diseases, Centers for Dieases Control and Prevention	Krista Queen, Anna Uehara, Jing Zhang, Yan Li, Ying Tao, Clinton R. Paden, Haibin Wang, Shifaq Kamili, Xiaoyan Lu, Brian Lynch, Senthil Kumar K. Sakthivel, Brett L. Whitaker, Lijuan Wang, Janna' R. Murray, Susan I. Gerber, Stephen Lindstrom, Suxiang Tong
hCoV-19/China/WH-09/2020	EPI_ISL_411957	2020-01-08	unknown	Key Laboratory of Human Diseases, Comparative Medicine, Institute of Laboratory Animal Science	Linlin,B., Lili,R., Shuran,G., Jiangning,L., Feifei,Q., Qi,L., Fengdi,L., Jing,X., Wei,D., Pin,Y., Yanfeng,X., Yajin,Q., Hong,G., Qiang,W., Mingya,L., Guanpeng,W., Shunyi,W., Zhiqi,S., Li,G., Lan,C., Conghui,W., Ying,W., Xinming,W., Yan,X., Qi,J. and Chuan,Q.
hCoV-19/England/09c/2020	EPI_ISL_412116	2020-02-09	Respiratory Virus Unit, Microbiology Services Colindale, Public Health England	Respiratory Virus Unit, Microbiology Services Colindale, Public Health England	Monica Galiano, Shahjahan Miah, Angie Lackenby, Omolola Akinbami, Tiina Talts, Leena Bhaw, Richard Myers, Steven Platt, Kirstin Edwards, Jonathan Hubb, Joanna Ellis, Maria Zambon
hCoV-19/Jingzhou/HBCDC-HB-01/2020	EPI_ISL_412459	2020-01-08	Jingzhou Center for Disease Control and Prevention	Hubei Provincial Center for Disease Control and Prevention	Bin Fang, Xiang Li, Xiao Yu, Linlin Liu, Bo Yang, Faxian Zhan, Guojun Ye, Xixiang Huo, Junqiang Xu, Bo Yu, Kun Cai, Jing Li, Maoyi Chen,Jie Hu, Chunlin Mao, Yongzhong Jiang.
hCoV-19/USA/CA9/2020	EPI_ISL_412862	2020-02-23	California Department of Public Health	Pathogen Discovery, Respiratory Viruses Branch, Division of Viral Diseases, Centers for Disease Control and Prevention	Krista Queen, Anna Uehara, Jing Zhang, Yan Li, Ying Tao, Clinton R. Paden, Haibin Wang, Shifaq Kamili, Xiaoyan Lu, Brian Lynch, Senthil Kumar K. Sakthivel, Brett L. Whitaker, Lijuan Wang, Janna' R. Murray, Jasmine Padilla, Justin Lee, Susan I. Gerber, Stephen Lindstrom, Suxiang Tong
hCoV-19/Germany/Baden-Wuerttemberg-1/2020	EPI_ISL_412912	2020-02-25	State Health Office Baden-Wuerttemberg	ChariteÌ UniversitaÌˆtsmedizin Berlin, Institute of Virology	Victor M Corman, Julia Schneider, Barbara MuÌˆhlemann, Talitha Veith, JÃ¶rn Beheim-Schwarzbach, Terry Jones, Rainer Oehme, Silke Fischer, Christian Drosten
hCoV-19/Brazil/SPBR-01/2020	EPI_ISL_412964	2020-02-25	Hospital Israelita Albert Einstein	Instituto Adolfo Lutz Interdisciplinary Procedures Center Strategic Laboratory	Jaqueline Goes de Jesus, Claudio Tavares Sacchi, Daniela Bernardes Borges da Silva, Ingra Morales Claro, FlÃ¡via Cristina da Silva Sales, Claudia Regina GonÃ§alves, Joshua Quick, Maria do Carmo, Sampaio Tavares Timenetsky, Nicholas James Loman, Andrew Rambaut, Ester Cerdeira Sabino, Nuno Rodrigues Faria
hCoV-19/Canada/BC_37_0-2/2020	EPI_ISL_412965	2020-02-16	BCCDC Public Health Laboratory	BCCDC Public Health Laboratory	Harrigan, Prystajecky, Krajden, Lee, Kamelian, Lapointe, Choi, Hoang, Sekirov, Levett, Tyson, Snutch, Loman, Quick, Li, Gilmour
hCoV-19/China/IQTC02/2020	EPI_ISL_412967	2020-01-29	unknown	Technology Centre, Guangzhou Customs	Shi,Y., Zheng,K., Sun,J., Huang,J., Zhu,A., Zhuang,Z., Dai,J., Chen,Z., Sun,F., Zhang,Z., Li,X. and Wang,Y.
hCoV-19/USA/WA2/2020	EPI_ISL_412970	2020-02-24	Washington State Department of Health	Seattle Flu Study	Helen Chu, Michael Boeckh, Janet Englund, Michael Famulare, Barry Lutz, Deborah Nickerson, Mark Rieder, Lea Starita, Matthew Thompson, Jay Shendure, and Trevor Bedford
hCoV-19/Finland/FIN-25/2020	EPI_ISL_412971	2020-02-25	Department of Virology and Immunology, University of Helsinki and Helsinki University Hospital, Huslab Finland	Department of Virology, Faculty of Medicine, University of Helsinki, Helsinki, Finland	Teemu Smura, Hannimari Kallio-Kokko, Olli Vapalahti
hCoV-19/Mexico/CDMX/InDRE_01/2020	EPI_ISL_412972	2020-02-27	Instituto Nacional de Enfermedades Respiratorias	Instituto de Diagnostico y Referencia Epidemiologicos (INDRE)	Ramirez-Gonzalez Ernesto, Garces-Ayala Fabiola, Araiza-Rodriguez Adnan, Mendieta-Condado Edgar, Rodriguez-Maldonado Abril, Wong-Arambula Claudia, Vazquez-Perez Joel, Martinez Arturo, Boukadida Celia, Munoz-Medina Esteban, Sanchez Alejandro, Isa Pavel, Taboada Blanca, Lopez Susana, Arias Carlos, Barrera-Badillo Gisela, Hernandez-Rivas Lucia, Lopez-Martinez Irma
hCoV-19/Italy/CDG1/2020	EPI_ISL_412973	2020-02-20	Department of Infectious Diseases, Istituto Superiore di SanitÃ , Roma , Italy	Virology Laboratory, Scientific Department, Army Medical Center	Paola Stefanelli, Stefano Fiore, Antonella Marchi, Eleonora Benedetti, Concetta Fabiani, Giovanni Faggioni, Antonella Fortunato, Riccardo De Santis, Silvia Fillo, Anna Anselmo, Andrea Ciammaruconi, Stefano Palomba, Florigio Lista
hCoV-19/Italy/SPL1/2020	EPI_ISL_412974	2020-01-29	Department of Infectious Diseases, Istituto Superiore di SanitÃ , Rome, Italy	Virology Laboratory, Scientific Department, Army Medical Center	Paola Stefanelli, Stefano Fiore, Antonella Marchi, Eleonora Benedetti, Concetta Fabiani, Giovanni Faggioni, Antonella Fortunato, Silvia Fillo, Riccardo De Santis, Andrea Ciammaruconi, Giancarlo Petralito, Filippo Molinari, Florigio Lista
hCoV-19/Australia/NSW05/2020	EPI_ISL_412975	2020-02-28	Centre for Infectious Diseases and Microbiology Laboratory Services	NSW Health Pathology - Institute of Clinical Pathology and Medical Research; Westmead Hospital; University of Sydney	Eden J-S, Carter I, Rahman H, Holmes EC, Rockett R, Oâ€™Sullivan MV, Sintchenko V, Chen SC, Maddocks S, Kok J and Dwyer DE for the 2019-nCoV Study Group
hCoV-19/Wuhan/HBCDC-HB-02/2020	EPI_ISL_412978	2020-01-17	The Central Hospital Of Wuhan	Hubei Provincial Center for Disease Control and Prevention	Bin Fang, Xiang Li, Xiao Yu, Linlin Liu, Bo Yang, Faxian Zhan, Guojun Ye, Xixiang Huo, Junqiang Xu, Bo Yu, Kun Cai, Jing Li, Yongzhong Jiang.
hCoV-19/Wuhan/HBCDC-HB-04/2020	EPI_ISL_412980	2020-01-18	Union Hospital of Tongji Medical College, Huazhong University of Science and Technology	Hubei Provincial Center for Disease Control and Prevention	Bin Fang, Xiang Li, Xiao Yu, Linlin Liu, Bo Yang, Faxian Zhan, Guojun Ye, Xixiang Huo, Junqiang Xu, Bo Yu, Kun Cai, Jing Li, Yongzhong Jiang.
hCoV-19/Wuhan/HBCDC-HB-05/2020	EPI_ISL_412981	2020-01-18	CR&WISCO GENERAL HOSPITAL	Hubei Provincial Center for Disease Control and Prevention	Bin Fang, Xiang Li, Xiao Yu, Linlin Liu, Bo Yang, Faxian Zhan, Guojun Ye, Xixiang Huo, Junqiang Xu, Bo Yu, Kun Cai, Jing Li, Yongzhong Jiang.
hCoV-19/Wuhan/HBCDC-HB-06/2020	EPI_ISL_412982	2020-02-07	Wuhan Lung Hospital	Hubei Provincial Center for Disease Control and Prevention	Bin Fang, Xiang Li, Xiao Yu, Linlin Liu, Bo Yang, Faxian Zhan, Guojun Ye, Xixiang Huo, Junqiang Xu, Bo Yu, Kun Cai, Jing Li, Yongzhong Jiang.
hCoV-19/Tianmen/HBCDC-HB-07/2020	EPI_ISL_412983	2020-02-08	Tianmen Center for Disease Control and Prevention	Hubei Provincial Center for Disease Control and Prevention	Bin Fang, Xiang Li, Xiao Yu, Linlin Liu, Bo Yang, Faxian Zhan, Guojun Ye, Xixiang Huo, Junqiang Xu, Bo Yu, Kun Cai, Jing Li, YiFa Zhu, Yangyang Tao,Xierong Li,Yongzhong Jiang.
hCoV-19/Canada/ON-PHL2445/2020	EPI_ISL_413014	2020-01-25	Public Health Ontario Laboratory	Ontario Agency for Health Protection and Promotion (OAHPP)	Alireza Eshaghi, Samir N Patel, Jonathan B Gubbay, Vanessa G Allen, Christine Frantz, Aimin Li, Sandeep Nagra
hCoV-19/Brazil/SPBR-02/2020	EPI_ISL_413016	2020-02-28	Hospital Israelita Albert Einstein	Instituto Adolfo Lutz, Interdisciplinary Procedures Center, Strategic Laboratory	Jaqueline Goes de Jesus, Claudio Tavares Sacchi, Fabiana Cristina Pereira dos Santos, Ingra Morales Claro, FlÃ¡via Cristina da Silva Sales, Claudia Regina GonÃ§alves, Joshua Quick, Maria do Carmo Sampaio Tavares Timenetsky, Nicholas James Loman, Andrew Rambaut, Ester Cerdeira Sabino, Nuno Rodrigues Faria
hCoV-19/Switzerland/1000477102/2020	EPI_ISL_413019	2020-02-26	Department of Internal Medicine, Triemli Hospital	Institute of Medical Virology, University of Zurich	Stefan Schmutz, Maryam Zaheri, Verena Kufner, Patrick Redli, Fiona Steiner, Jon Huder, Riccarda Capaul, Andrea Zbinden, JÃ¼rg BÃ¶ni, Michael Huber, Gerhard Eich, Alexandra Trkola
hCoV-19/Switzerland/1000477377/2020	EPI_ISL_413020	2020-02-27	Department of Internal Medicine, Triemli Hospital	Institute of Medical Virology, University of Zurich	Stefan Schmutz, Maryam Zaheri, Verena Kufner, Patrick Redli, Fiona Steiner, Jon Huder, Riccarda Capaul, Andrea Zbinden, JÃ¼rg BÃ¶ni, Michael Huber, Gerhard Eich, Alexandra Trkola
hCoV-19/Switzerland/1000477757/2020	EPI_ISL_413021	2020-02-29	Klinik Hirslanden Zurich	Institute of Medical Virology, University of Zurich	Stefan Schmutz, Maryam Zaheri, Verena Kufner, Gabriela Ziltener, Patrick Redli, Fiona Steiner, Jon Huder, Riccarda Capaul, Andrea Zbinden, JÃ¼rg BÃ¶ni, Michael Huber, Christian Ruef, Alexandra Trkola
hCoV-19/Switzerland/1000477796/2020	EPI_ISL_413022	2020-02-29	Division of Infectious Diseases, University Hospital Zurich	Institute of Medical Virology, University of Zurich	Stefan Schmutz, Maryam Zaheri, Verena Kufner, Gabriela Ziltener, Patrick Redli, Fiona Steiner, Jon Huder, Riccarda Capaul, Andrea Zbinden, JÃ¼rg BÃ¶ni, Michael Huber, Roberto Speck, Alexandra Trkola
hCoV-19/Switzerland/1000477797/2020	EPI_ISL_413023	2020-02-29	Division of Infectious Diseases, University Hospital Zurich	Institute of Medical Virology, University of Zurich	Stefan Schmutz, Maryam Zaheri, Verena Kufner, Gabriela Ziltener, Patrick Redli, Fiona Steiner, Jon Huder, Riccarda Capaul, Andrea Zbinden, JÃ¼rg BÃ¶ni, Michael Huber, Roberto Speck, Alexandra Trkola
hCoV-19/Switzerland/1000477806/2020	EPI_ISL_413024	2020-02-29	Division of Infectious Diseases, University Hospital Zurich	Institute of Medical Virology, University of Zurich	Stefan Schmutz, Maryam Zaheri, Verena Kufner, Gabriela Ziltener, Patrick Redli, Fiona Steiner, Jon Huder, Riccarda Capaul, Andrea Zbinden, JÃ¼rg BÃ¶ni, Michael Huber, Roberto Speck, Alexandra Trkola
hCoV-19/USA/WA3-UW1/2020	EPI_ISL_413025	2020-02-27	Harborview Medical Center	UW Virology Lab	Pavitra Roychoudhury, Arun Nalla, Hong Xie, Keith Jerome, Alexander Greninger
hCoV-19/Australia/NSW06/2020	EPI_ISL_413213	2020-02-29	Centre for Infectious Diseases and Microbiology Laboratory Services	NSW Health Pathology - Institute of Clinical Pathology and Medical Research; Westmead Hospital; University of Sydney	Eden J-S, Carter I, Rahman H, Holmes EC, Rockett R, Oâ€™Sullivan MV, Sintchenko V, Chen SC, Maddocks S, Kok J and Dwyer DE for the 2019-nCoV Study Group*
hCoV-19/Australia/NSW07/2020	EPI_ISL_413214	2020-02-29	Centre for Infectious Diseases and Microbiology Laboratory Services	NSW Health Pathology - Institute of Clinical Pathology and Medical Research; Westmead Hospital; University of Sydney	Eden J-S, Carter I, Rahman H, Holmes EC, Rockett R, Oâ€™Sullivan MV, Sintchenko V, Chen SC, Maddocks S, Kok J and Dwyer DE for the 2019-nCoV Study Group*
hCoV-19/Scotland/CVR01/2020	EPI_ISL_413221	2020-03-02	West of Scotland Specialist Virology Centre, NHSGGC	MRC-University of Glasgow Centre for Virus Research	Kathy Smollett, Daniel Mair, Stephen Carmichael, Ana da Silva Filipe; Richard Orton, David L Robertson; Alasdair MacLean, Rory Gunson; Natasha Jesudason, Kathy Li, Antonia Ho; Emma Thomson.
hCoV-19/USA/WA-S2/2020	EPI_ISL_413456	2020-02-20	Seattle Flu Study	Seattle Flu Study	Chu et al
hCoV-19/USA/WA7-UW4/2020	EPI_ISL_413458	2020-03-01	Washington State Public Health Lab	UW Virology Lab	Pavitra Roychoudhury, Arun Nalla, Hong Xie, Keith Jerome, Alexander Greninger
hCoV-19/Japan/TK/20-31-3/2020	EPI_ISL_413459	2020-02-20	Department of Pathology, Toshima Hospital	Pathogen Genomics Center, National Institute of Infectious Diseases	Tsuyoshi Sekizuka, Kentaro Itokawa, Takuya Adachi, Masahiro Sano, Jun Yamazaki, Ippei Miyamoto, Haruka Nishioka, Ja-Mun Chong, Noriko Nakajima, Yuko Sato, Minoru Tobiume, Harutaka Katano, Tadaki Suzuki, Makoto Kuroda
hCoV-19/Anhui/SZ005/2020	EPI_ISL_413485	2020-01-24	Department of microbiology laboratory,Anhui Provincial Center for Disease Control and Prevention	Department of microbiology laboratory,Anhui Provincial Center for Disease Control and Prevention	Weiwei Li,Jun He,Yong Sun,Junling Yu,Qingqing Chen,Yuan Yuan,Yonglin Shi,Zhuhui Zhang,Yinglu Ge,Weidong Li,Bin Su,Zhirong Liu
hCoV-19/USA/WA8-UW5/2020	EPI_ISL_413486	2020-03-01	Valley Medical Center	University of Washington Virology Lab	Pavitra Roychoudhury, Arun Nalla, Hong Xie, Keith Jerome, Alexander Greninger
hCoV-19/USA/WA9-UW6/2020	EPI_ISL_413487	2020-03-01	Harborview Medical Center	University of Washington Virology Lab	Pavitra Roychoudhury, Arun Nalla, Hong Xie, Keith Jerome, Alexander Greninger
hCoV-19/Germany/NRW-01/2020	EPI_ISL_413488	2020-02-28	Center of Medical Microbiology, Virology, and Hospital Hygiene, University of Duesseldorf	Center of Medical Microbiology, Virology, and Hospital Hygiene, University of Duesseldorf	Ortwin Adams, Marcel Andree, Alexander Dilthey, Torsten Feldt, Sandra Hauka, Torsten Houwaart, BjÃ¶rn-Erik Jensen, Detlef Kindgen-Milles, Malte Kohns Vasconcelos, Klaus Pfeffer, Tina Senff, Daniel Strelow, JÃ¶rg Timm, Andreas Walker, Tobias Wienemann
hCoV-19/Italy/UniSR1/2020	EPI_ISL_413489	2020-03-03	Laboratorio di Microbiologia e Virologia, UniversitÃ Vita-Salute San Raffaele, Milano	Laboratorio di Microbiologia e Virologia, UniversitÃ Vita-Salute San Raffaele, Milano	R.A Diotti, E. Criscuolo, M. Castelli, V. Caputo, R. Ferrarese, M. Sampaolo, E. Boeri, I. Negri, V. Amato, G. Lo Raso, C. Di Resta, R. Burioni, M. Clementi, N. Mancini & N. Clementi
hCoV-19/Beijing/233/2020	EPI_ISL_413520	2020-01-28	unknown	Infectious Disease Control Center	Li,J., Li,L., Li,Z., Qiu,S., Song,H., Li,P. and Li,P.
hCoV-19/Beijing/235/2020	EPI_ISL_413521	2020-01-28	unknown	Infectious Disease Control Center	Li,J., Li,L., Li,Z., Qiu,S., Song,H., Li,P. and Li,P.
hCoV-19/India/1-27/2020	EPI_ISL_413522	2020-01-27	Indian Council of Medical Research - National Institute of Virology	National Influenza Center, Indian Council of Medical Research - National Institute of Virology	Potdar V, Yadav PD, Choudhary ML, Shete-Aich A
hCoV-19/India/1-31/2020	EPI_ISL_413523	2020-01-31	Indian Council of Medical Research-National Institute of Virology	National Influenza Center, Indian Council of Medical Research-National Institute of Virology	Potdar V, Yadav PD, Choudhary ML, Shete-Aich A
hCoV-19/Nigeria/Lagos01/2020	EPI_ISL_413550	2020-02-27	African Centre of Excellence for Genomics of Infectious Diseases Oluniyi P.E., Ajogbasile F.V., Kayode A., Oguzie J., Folarin O.A., Ihekweazu C. Happi C.T.
hCoV-19/Wales/PHW1/2020	EPI_ISL_413555	2020-02-27	Wales Specialist Virology Centre	Public Health Wales Microbiology Cardiff	Catherine Moore, Cen Sabu, Joanne Watkins, Sally Corden, Tom Connor
hCoV-19/Wales/PHW2/2020	EPI_ISL_413556	2020-03-04	Wales Specialist Virology Centre	Public Health Wales Microbiology Cardiff	Catherine Moore, Tim Jones, Joanne Watkins, Sally Corden, Tom Connor
hCoV-19/USA/CA-CDPH-UC2/2020	EPI_ISL_413558	2020-02-27	California Department of Public Health	Chiu Laboratory, University of California, San Francisco	Xianding Deng, Scot Federman, Chao-Yang Pan, Hugo Guevara,Wei Gu, Debra A. Wadford, and Charles Y. Chiu
hCoV-19/USA/CA-CDPH-UC3/2020	EPI_ISL_413559	2020-02-27	California Department of Public Health	Chiu Laboratory, University of California, San Francisco	Xianding Deng, Scot Federman, Chao-Yang Pan, Hugo Guevara,Wei Gu, Debra A. Wadford, and Charles Y. Chiu
hCoV-19/USA/CA-CDPH-UC4/2020	EPI_ISL_413561	2020-02-27	California Department of Public Health	Chiu Laboratory, University of California, San Francisco	Xianding Deng, Scot Federman, Chao-Yang Pan, Hugo Guevara,Wei Gu, Debra A. Wadford, and Charles Y. Chiu
hCoV-19/USA/WA11-UW7/2020	EPI_ISL_413562	2020-03-02	UW Virology Lab	UW Virology Lab	Pavitra Roychoudhury, Hong Xie, Keith Jerome, Alexander Greninger
hCoV-19/USA/WA12-UW8/2020	EPI_ISL_413563	2020-03-03	UW Virology Lab	UW Virology Lab	Pavitra Roychoudhury, Hong Xie, Keith Jerome, Alexander Greninger
hCoV-19/Netherlands/Andel_1365066/2020	EPI_ISL_413564	2020-03-01	MHC West-Brabant	Erasmus Medical Center	David Nieuwenhuijse, Bas Oude Munnink, Reina Sikkema, Claudia Schapendonk, Irina Chestakova, Anne van der Linden, Mark Pronk, Pascal Lexmond, Corien Swaan, Manon Haverkate, Madelief Mollers, Mart Stein, Sandra Kengne Kamga Mobou, Jeroen van Kampen, Jolanda Voermans, Aura Timen, Corine GeurtsvanKessel, Annemiek van der Eijk, Richard Molenkamp, Marion Koopmans, on behalf of the Dutch national COVID…
hCoV-19/Netherlands/Berlicum_1363564/2020	EPI_ISL_413565	2020-02-24	Foundation Pamm	Erasmus Medical Center	David Nieuwenhuijse, Bas Oude Munnink, Reina Sikkema, Claudia Schapendonk, Irina Chestakova, Anne van der Linden, Mark Pronk, Pascal Lexmond, Corien Swaan, Manon Haverkate, Madelief Mollers, Mart Stein, Sandra Kengne Kamga Mobou, Jeroen van Kampen, Jolanda Voermans, Aura Timen, Corine GeurtsvanKessel, Annemiek van der Eijk, Richard Molenkamp, Marion Koopmans, on behalf of the Dutch national COVID…
hCoV-19/Netherlands/Delft_1363424/2020	EPI_ISL_413569	2020-02-28	Erasmus Medical Center	David Nieuwenhuijse, Bas Oude Munnink, Reina Sikkema, Claudia Schapendonk, Irina Chestakova, Anne van der Linden, Mark Pronk, Pascal Lexmond, Corien Swaan, Manon Haverkate, Madelief Mollers, Mart Stein, Sandra Kengne Kamga Mobou, Jeroen van Kampen, Jolanda Voermans, Aura Timen, Corine GeurtsvanKessel, Annemiek van der Eijk, Richard Molenkamp, Marion Koopmans, on behalf of the Dutch national COVID…
hCoV-19/Netherlands/Diemen_1363454/2020	EPI_ISL_413570	2020-02-28	Erasmus Medical Center	David Nieuwenhuijse, Bas Oude Munnink, Reina Sikkema, Claudia Schapendonk, Irina Chestakova, Anne van der Linden, Mark Pronk, Pascal Lexmond, Corien Swaan, Manon Haverkate, Madelief Mollers, Mart Stein, Sandra Kengne Kamga Mobou, Jeroen van Kampen, Jolanda Voermans, Aura Timen, Corine GeurtsvanKessel, Annemiek van der Eijk, Richard Molenkamp, Marion Koopmans, on behalf of the Dutch national COVID…
hCoV-19/Netherlands/Eindhoven_1363782/2020	EPI_ISL_413571	2020-03-02	MHC Brabant Zuidoost	Erasmus Medical Center	David Nieuwenhuijse, Bas Oude Munnink, Reina Sikkema, Claudia Schapendonk, Irina Chestakova, Anne van der Linden, Mark Pronk, Pascal Lexmond, Corien Swaan, Manon Haverkate, Madelief Mollers, Mart Stein, Sandra Kengne Kamga Mobou, Jeroen van Kampen, Jolanda Voermans, Aura Timen, Corine GeurtsvanKessel, Annemiek van der Eijk, Richard Molenkamp, Marion Koopmans, on behalf of the Dutch national COVID…
hCoV-19/Netherlands/Haarlem_1363688/2020	EPI_ISL_413572	2020-03-01	MHC Kennemerland	Erasmus Medical Center	David Nieuwenhuijse, Bas Oude Munnink, Reina Sikkema, Claudia Schapendonk, Irina Chestakova, Anne van der Linden, Mark Pronk, Pascal Lexmond, Corien Swaan, Manon Haverkate, Madelief Mollers, Mart Stein, Sandra Kengne Kamga Mobou, Jeroen van Kampen, Jolanda Voermans, Aura Timen, Corine GeurtsvanKessel, Annemiek van der Eijk, Richard Molenkamp, Marion Koopmans, on behalf of the Dutch national COVID…
hCoV-19/Netherlands/Hardinxveld_Giessendam_1364806/2020	EPI_ISL_413573	2020-03-02	Dienst Gezondheid & Jeugd Zuid-Holland Zuid	Erasmus Medical Center	David Nieuwenhuijse, Bas Oude Munnink, Reina Sikkema, Claudia Schapendonk, Irina Chestakova, Anne van der Linden, Mark Pronk, Pascal Lexmond, Corien Swaan, Manon Haverkate, Madelief Mollers, Mart Stein, Sandra Kengne Kamga Mobou, Jeroen van Kampen, Jolanda Voermans, Aura Timen, Corine GeurtsvanKessel, Annemiek van der Eijk, Richard Molenkamp, Marion Koopmans, on behalf of the Dutch national COVID…
hCoV-19/Netherlands/Helmond_1363548/2020	EPI_ISL_413574	2020-02-29	MHC West-Brabant	Erasmus Medical Center	David Nieuwenhuijse, Bas Oude Munnink, Reina Sikkema, Claudia Schapendonk, Irina Chestakova, Anne van der Linden, Mark Pronk, Pascal Lexmond, Corien Swaan, Manon Haverkate, Madelief Mollers, Mart Stein, Sandra Kengne Kamga Mobou, Jeroen van Kampen, Jolanda Voermans, Aura Timen, Corine GeurtsvanKessel, Annemiek van der Eijk, Richard Molenkamp, Marion Koopmans, on behalf of the Dutch national COVID…
hCoV-19/NetherlandsL/Houten_1363498/2020	EPI_ISL_413575	2020-02-29	MHC Gooi & Vechtstreek	Erasmus Medical Center	David Nieuwenhuijse, Bas Oude Munnink, Reina Sikkema, Claudia Schapendonk, Irina Chestakova, Anne van der Linden, Mark Pronk, Pascal Lexmond, Corien Swaan, Manon Haverkate, Madelief Mollers, Mart Stein, Sandra Kengne Kamga Mobou, Jeroen van Kampen, Jolanda Voermans, Aura Timen, Corine GeurtsvanKessel, Annemiek van der Eijk, Richard Molenkamp, Marion Koopmans, on behalf of the Dutch national COVID…
hCoV-19/Netherlands/Nieuwendijk_1363582/2020	EPI_ISL_413578	2020-03-01	MHC Haaglanden	Erasmus Medical Center	David Nieuwenhuijse, Bas Oude Munnink, Reina Sikkema, Claudia Schapendonk, Irina Chestakova, Anne van der Linden, Mark Pronk, Pascal Lexmond, Corien Swaan, Manon Haverkate, Madelief Mollers, Mart Stein, Sandra Kengne Kamga Mobou, Jeroen van Kampen, Jolanda Voermans, Aura Timen, Corine GeurtsvanKessel, Annemiek van der Eijk, Richard Molenkamp, Marion Koopmans, on behalf of the Dutch national COVID…
hCoV-19/Netherlands/Oisterwijk_1364072/2020	EPI_ISL_413580	2020-03-02	MHC Hart voor Brabant	Erasmus Medical Center	David Nieuwenhuijse, Bas Oude Munnink, Reina Sikkema, Claudia Schapendonk, Irina Chestakova, Anne van der Linden, Mark Pronk, Pascal Lexmond, Corien Swaan, Manon Haverkate, Madelief Mollers, Mart Stein, Sandra Kengne Kamga Mobou, Jeroen van Kampen, Jolanda Voermans, Aura Timen, Corine GeurtsvanKessel, Annemiek van der Eijk, Richard Molenkamp, Marion Koopmans, on behalf of the Dutch national COVID…
hCoV-19/Netherlands/Oss_1363500/2020	EPI_ISL_413581	2020-02-29	Erasmus Medical Center	David Nieuwenhuijse, Bas Oude Munnink, Reina Sikkema, Claudia Schapendonk, Irina Chestakova, Anne van der Linden, Mark Pronk, Pascal Lexmond, Corien Swaan, Manon Haverkate, Madelief Mollers, Mart Stein, Sandra Kengne Kamga Mobou, Jeroen van Kampen, Jolanda Voermans, Aura Timen, Corine GeurtsvanKessel, Annemiek van der Eijk, Richard Molenkamp, Marion Koopmans, on behalf of the Dutch national COVID…
hCoV-19/Netherlands/Rotterdam_1363790/2020	EPI_ISL_413582	2020-03-01	ErasmusMC	Erasmus Medical Center	David Nieuwenhuijse, Bas Oude Munnink, Reina Sikkema, Claudia Schapendonk, Irina Chestakova, Anne van der Linden, Mark Pronk, Pascal Lexmond, Corien Swaan, Manon Haverkate, Madelief Mollers, Mart Stein, Sandra Kengne Kamga Mobou, Jeroen van Kampen, Jolanda Voermans, Aura Timen, Corine GeurtsvanKessel, Annemiek van der Eijk, Richard Molenkamp, Marion Koopmans, on behalf of the Dutch national COVID…
hCoV-19/Netherlands/Rotterdam_1364740/2020	EPI_ISL_413584	2020-03-03	unknown	Erasmus Medical Center	David Nieuwenhuijse, Bas Oude Munnink, Reina Sikkema, Claudia Schapendonk, Irina Chestakova, Anne van der Linden, Mark Pronk, Pascal Lexmond, Corien Swaan, Manon Haverkate, Madelief Mollers, Mart Stein, Sandra Kengne Kamga Mobou, Jeroen van Kampen, Jolanda Voermans, Aura Timen, Corine GeurtsvanKessel, Annemiek van der Eijk, Richard Molenkamp, Marion Koopmans, on behalf of the Dutch national COVID…
hCoV-19/Netherlands/Tilburg_1363354/2020	EPI_ISL_413586	2020-02-27	Foundation Elisabeth-Tweesteden Ziekenhuis	Erasmus Medical Center	David Nieuwenhuijse, Bas Oude Munnink, Reina Sikkema, Claudia Schapendonk, Irina Chestakova, Anne van der Linden, Mark Pronk, Pascal Lexmond, Corien Swaan, Manon Haverkate, Madelief Mollers, Mart Stein, Sandra Kengne Kamga Mobou, Jeroen van Kampen, Jolanda Voermans, Aura Timen, Corine GeurtsvanKessel, Annemiek van der Eijk, Richard Molenkamp, Marion Koopmans, on behalf of the Dutch national COVID…
hCoV-19/Netherlands/Utrecht_1363564/2020	EPI_ISL_413588	2020-03-01	MHC Utrecht	Erasmus Medical Center	David Nieuwenhuijse, Bas Oude Munnink, Reina Sikkema, Claudia Schapendonk, Irina Chestakova, Anne van der Linden, Mark Pronk, Pascal Lexmond, Corien Swaan, Manon Haverkate, Madelief Mollers, Mart Stein, Sandra Kengne Kamga Mobou, Jeroen van Kampen, Jolanda Voermans, Aura Timen, Corine GeurtsvanKessel, Annemiek van der Eijk, Richard Molenkamp, Marion Koopmans, on behalf of the Dutch national COVID…
hCoV-19/Netherlands/Utrecht_1363628/2020	EPI_ISL_413589	2020-03-01	MHC Utrecht	Erasmus Medical Center	David Nieuwenhuijse, Bas Oude Munnink, Reina Sikkema, Claudia Schapendonk, Irina Chestakova, Anne van der Linden, Mark Pronk, Pascal Lexmond, Corien Swaan, Manon Haverkate, Madelief Mollers, Mart Stein, Sandra Kengne Kamga Mobou, Jeroen van Kampen, Jolanda Voermans, Aura Timen, Corine GeurtsvanKessel, Annemiek van der Eijk, Richard Molenkamp, Marion Koopmans, on behalf of the Dutch national COVID…
hCoV-19/Taiwan/NTU03/2020	EPI_ISL_413592	2020-03-02	Department of Laboratory Medicine, National Taiwan University Hospital	Microbial Genomics Core Lab, National Taiwan University Centers of Genomic and Precision Medicine	Shiou-Hwei Yeh, You-Yu Lin, Ya-Yun Lai, Chiao-Ling Li, Shan-Chwen Chang, Pei-Jer Chen, Sui-Yuan Chang
hCoV-19/Luxembourg/Lux1/2020	EPI_ISL_413593	2020-02-29	Laboratoire National de SantÃ©	Erasmus Medical Center	David Nieuwenhuijse, Bas Oude Munnink, Reina Sikkema, Claudia Schapendonk, Irina Chestakova, Anne van der Linden, Mark Pronk, Pascal Lexmond, T. Abdelrahman, G. Fournier, J. Mossong, T. Nguyen, Jeroen van Kampen, Jolanda Voermans, Corine GeurtsvanKessel, Annemiek van der Eijk, Richard Molenkamp, Marion Koopmans, on behalf of the Dutch national COVID-19 response team.
hCoV-19/Australia/NSW08/2020	EPI_ISL_413594	2020-02-28	Centre for Infectious Diseases and Microbiology Laboratory Services	NSW Health Pathology - Institute of Clinical Pathology and Medical Research; Westmead Hospital; University of Sydney	Rockett R, Eden J-S, Lam C, Gray K, Timms, V, Gall, M, Alicia, A, Carter I, Rahman H, Holmes EC, , Oâ€™Sullivan MV, Sintchenko V, Chen SC, Maddocks S, Kok J and Dwyer DE for the 2019-nCoV Study Group*
hCoV-19/Australia/NSW10/2020	EPI_ISL_413596	2020-02-28	Centre for Infectious Diseases and Microbiology - Public Health	NSW Health Pathology - Institute of Clinical Pathology and Medical Research; Westmead Hospital; University of Sydney	Rockett R, Eden J-S, Lam C, Gray K, Timms, V, Gall, M, Carter I, Rahman H, Holmes EC, Oâ€™Sullivan MV, Sintchenko V, Chen SC, Maddocks S, Kok J and Dwyer DE for the 2019-nCoV Study Group*
hCoV-19/Australia/NSW11/2020	EPI_ISL_413597	2020-03-02	Centre for Infectious Diseases and Microbiology- Public Health	NSW Health Pathology - Institute of Clinical Pathology and Medical Research; Westmead Hospital; University of Sydney	Lam C, Eden J-S, Rockett R, Gray K, Timms, V, Gall, M, Carter I, Rahman H, Holmes EC, Oâ€™Sullivan MV, Sintchenko V, Chen SC, Maddocks S, Kok J and Dwyer DE for the 2019-nCoV Study Group*
hCoV-19/Australia/NSW12/2020	EPI_ISL_413598	2020-03-04	Centre for Infectious Diseases and Microbiology - Public Health	NSW Health Pathology - Institute of Clinical Pathology and Medical Research; Westmead Hospital; University of Sydney	Gray K, Eden J-S, Lam C, Rockett R, Timms, V, Gall, M, Carter I, Rahman H, Holmes EC, Oâ€™Sullivan MV, Sintchenko V, Chen SC, Maddocks S, Kok J and Dwyer DE for the 2019-nCoV Study Group*
hCoV-19/Australia/NSW13/2020	EPI_ISL_413599	2020-03-04	Centre for Infectious Diseases and Microbiology - Public Health	NSW Health Pathology - Institute of Clinical Pathology and Medical Research; Westmead Hospital; University of Sydney	Timms, V, Eden J-S, Lam C, Gray K, Rockett R, Gall, M, Carter I, Rahman H, Holmes EC, Oâ€™Sullivan MV, Sintchenko V, Chen SC, Maddocks S, Kok J and Dwyer DE for the 2019-nCoV Study Group*
hCoV-19/Australia/NSW14/2020	EPI_ISL_413600	2020-03-03	Centre for Infectious Diseases and Microbiology - Public Health	NSW Health Pathology - Institute of Clinical Pathology and Medical Research; Westmead Hospital; University of Sydney	Gall, M, Eden J-S, Lam C, Gray K, Timms, V, Rockett R, Carter I, Rahman H, Holmes EC, Oâ€™Sullivan MV, Sintchenko V, Chen SC, Maddocks S, Kok J and Dwyer DE for the 2019-nCoV Study Group*
hCoV-19/USA/WA13-UW9/2020	EPI_ISL_413601	2020-03-02	UW Virology Lab	UW Virology Lab	Pavitra Roychoudhury, Hong Xie, Keith Jerome, Alexander Greninger
hCoV-19/Finland/FIN03032020A/2020	EPI_ISL_413602	2020-03-03	Department of Virology and Immunology, University of Helsinki and Helsinki University Hospital, Huslab Finland	Department of Virology, Faculty of Medicine, University of Helsinki, Helsinki, Finland	Teemu Smura, Hannimari Kallio-Kokko, Olli Vapalahti
hCoV-19/Finland/FIN03032020B/2020	EPI_ISL_413603	2020-03-03	Department of Virology and Immunology, University of Helsinki and Helsinki University Hospital, Huslab Finland	Department of Virology, Faculty of Medicine, University of Helsinki, Helsinki, Finland	Teemu Smura, Hannimari Kallio-Kokko, Olli Vapalahti
hCoV-19/Finland/FIN01032020/2020	EPI_ISL_413605	2020-03-01	Department of Virology and Immunology, University of Helsinki and Helsinki University Hospital, Huslab Finland	Department of Virology, Faculty of Medicine, University of Helsinki, Helsinki, Finland	Teemu Smura, Hannimari Kallio-Kokko, Olli Vapalahti
hCoV-19/USA/CruiseA-1/2020	EPI_ISL_413606	2020-02-17	unknown	Pathogen Discovery, Respiratory Viruses Branch, Division of Viral Diseases, Centers for Dieases Control and Prevention	Anna Uehara, Ying Tao, Clinton R. Paden, Krista Queen, Jing Zhang, Yan Li, Mary S. Keckler, Alison S Laufer Halpin, Haibin Wang, Jasmine Padilla, Justin Lee, Christopher A. Elkins, Susan I. Gerber, Suxiang Tong
hCoV-19/USA/CruiseA-2/2020	EPI_ISL_413607	2020-02-18	unknown	Pathogen Discovery, Respiratory Viruses Branch, Division of Viral Diseases, Centers for Dieases Control and Prevention	Anna Uehara, Ying Tao, Clinton R. Paden, Krista Queen, Jing Zhang, Yan Li, Mary S. Keckler, Alison S Laufer Halpin, Haibin Wang, Jasmine Padilla, Justin Lee, Christopher A. Elkins, Susan I. Gerber, Suxiang Tong
hCoV-19/USA/CruiseA-4/2020	EPI_ISL_413609	2020-02-21	unknown	Pathogen Discovery, Respiratory Viruses Branch, Division of Viral Diseases, Centers for Dieases Control and Prevention	Anna Uehara, Ying Tao, Clinton R. Paden, Krista Queen, Jing Zhang, Yan Li, Mary S. Keckler, Alison S Laufer Halpin, Haibin Wang, Jasmine Padilla, Justin Lee, Christopher A. Elkins, Susan I. Gerber, Suxiang Tong
hCoV-19/USA/CruiseA-6/2020	EPI_ISL_413611	2020-02-21	unknown	Pathogen Discovery, Respiratory Viruses Branch, Division of Viral Diseases, Centers for Dieases Control and Prevention	Anna Uehara, Ying Tao, Clinton R. Paden, Krista Queen, Jing Zhang, Yan Li, Mary S. Keckler, Alison S Laufer Halpin, Haibin Wang, Jasmine Padilla, Justin Lee, Christopher A. Elkins, Susan I. Gerber, Suxiang Tong
hCoV-19/USA/CruiseA-7/2020	EPI_ISL_413612	2020-02-17	unknown	Pathogen Discovery, Respiratory Viruses Branch, Division of Viral Diseases, Centers for Dieases Control and Prevention	Ying Tao, Clinton R. Paden, Krista Queen, Anna Uehara, Jing Zhang, Yan Li, Haibin Wang, Shifaq Kamili, Xiaoyan Lu, Brian Lynch, Senthil Kumar K. Sakthivel, Brett L. Whitaker, Lijuan Wang, Janna' R. Murray, Jasmine Padilla, Justin Lee, Susan I. Gerber, Stephen Lindstrom, Suxiang Tong
hCoV-19/USA/CruiseA-8/2020	EPI_ISL_413613	2020-02-17	unknown	Pathogen Discovery, Respiratory Viruses Branch, Division of Viral Diseases, Centers for Dieases Control and Prevention	Ying Tao, Clinton R. Paden, Krista Queen, Anna Uehara, Jing Zhang, Yan Li, Haibin Wang, Shifaq Kamili, Xiaoyan Lu, Brian Lynch, Senthil Kumar K. Sakthivel, Brett L. Whitaker, Lijuan Wang, Janna' R. Murray, Jasmine Padilla, Justin Lee, Susan I. Gerber, Stephen Lindstrom, Suxiang Tong
hCoV-19/USA/CruiseA-10/2020	EPI_ISL_413615	2020-02-17	unknown	Pathogen Discovery, Respiratory Viruses Branch, Division of Viral Diseases, Centers for Dieases Control and Prevention	Ying Tao, Clinton R. Paden, Krista Queen, Anna Uehara, Jing Zhang, Yan Li, Haibin Wang, Shifaq Kamili, Xiaoyan Lu, Brian Lynch, Senthil Kumar K. Sakthivel, Brett L. Whitaker, Lijuan Wang, Janna' R. Murray, Jasmine Padilla, Justin Lee, Susan I. Gerber, Stephen Lindstrom, Suxiang Tong
hCoV-19/USA/CruiseA-11/2020	EPI_ISL_413616	2020-02-17	unknown	Pathogen Discovery, Respiratory Viruses Branch, Division of Viral Diseases, Centers for Dieases Control and Prevention	Ying Tao, Clinton R. Paden, Krista Queen, Anna Uehara, Jing Zhang, Yan Li, Haibin Wang, Shifaq Kamili, Xiaoyan Lu, Brian Lynch, Senthil Kumar K. Sakthivel, Brett L. Whitaker, Lijuan Wang, Janna' R. Murray, Jasmine Padilla, Justin Lee, Susan I. Gerber, Stephen Lindstrom, Suxiang Tong
hCoV-19/USA/CruiseA-14/2020	EPI_ISL_413619	2020-02-25	unknown	Pathogen Discovery, Respiratory Viruses Branch, Division of Viral Diseases, Centers for Dieases Control and Prevention	Clinton R. Paden, Ying Tao, Krista Queen, Anna Uehara, Jing Zhang, Yan Li, Haibin Wang, Shifaq Kamili, Xiaoyan Lu, Brian Lynch, Senthil Kumar K. Sakthivel, Brett L. Whitaker, Lijuan Wang, Janna' R. Murray, Jasmine Padilla, Justin Lee, Susan I. Gerber, Stephen Lindstrom, Suxiang Tong
hCoV-19/USA/CruiseA-17/2020	EPI_ISL_413622	2020-02-24	unknown	Pathogen Discovery, Respiratory Viruses Branch, Division of Viral Diseases, Centers for Dieases Control and Prevention	Clinton R. Paden, Ying Tao, Krista Queen, Anna Uehara, Jing Zhang, Yan Li, Haibin Wang, Shifaq Kamili, Xiaoyan Lu, Brian Lynch, Senthil Kumar K. Sakthivel, Brett L. Whitaker, Lijuan Wang, Janna' R. Murray, Jasmine Padilla, Justin Lee, Susan I. Gerber, Stephen Lindstrom, Suxiang Tong
hCoV-19/USA/CruiseA-18/2020	EPI_ISL_413623	2020-02-24	unknown	Pathogen Discovery, Respiratory Viruses Branch, Division of Viral Diseases, Centers for Dieases Control and Prevention	Clinton R. Paden, Ying Tao, Krista Queen, Anna Uehara, Jing Zhang, Yan Li, Haibin Wang, Shifaq Kamili, Xiaoyan Lu, Brian Lynch, Senthil Kumar K. Sakthivel, Brett L. Whitaker, Lijuan Wang, Janna' R. Murray, Jasmine Padilla, Justin Lee, Susan I. Gerber, Stephen Lindstrom, Suxiang Tong
hCoV-19/Portugal/CV63/2020	EPI_ISL_413648	2020-03-01	Centro Hospitalar e UniversitÃ¡rio de Sao Joao, Porto	Instituto Nacional de Saude (INSA)	Raquel Guiomar, InÃªs Costa, Pedro Pechirra, Joana MendonÃ§a, LuÃ­s Vieira, JoÃ£o Tiago GuimarÃ£es, Joana Isidro, VÃ­tor Borges, JoÃ£o Paulo Gomes
hCoV-19/USA/WA14-UW10/2020	EPI_ISL_413649	2020-03-05	UW Virology Lab	UW Virology Lab	Pavitra Roychoudhury, Hong Xie, Keith Jerome, Alexander Greninger
hCoV-19/USA/WA15-UW11/2020	EPI_ISL_413650	2020-03-05	UW Virology Lab	UW Virology Lab	Pavitra Roychoudhury, Hong Xie, Keith Jerome, Alexander Greninger
hCoV-19/USA/WA17-UW13/2020	EPI_ISL_413652	2020-03-05	UW Virology Lab	UW Virology Lab	Pavitra Roychoudhury, Hong Xie, Keith Jerome, Alexander Greninger
hCoV-19/Guangdong/GDFS2020054-P0005/2020	EPI_ISL_413850	2020-02-10	Guangdong Provincial Institution of Public Health, Guangdong Provinical Center for Disease Control and Prevention	Guangdong Provincial Institution of Public Health	Jing Lu, Louis du Plessis, Liu Zhe, Jiufeng Sun, Sarah FranÃ§ois, Huifang Lin, Moritz Kraemer, Jingju Peng, Qianlin Xiong, Runyu Yuan, Lilian Zeng, Pingping Zhou, Chuming Liang, Tao Liu, Wei Li, Juan Su, Huanying Zheng, Kang Min, Song Tie, Bo Peng, Shisong Fang, Wenzhe Su, Kuibiao Li, Ruilin Sun, Ru bai, Xi Tang, Minfeng Liang, Nuno Faria, Josh Quick, Andrew Rambaut, Verity Hill, Wenjun Ma, Nick …
hCoV-19/Guangdong/2020XN4373-P0039/2020	EPI_ISL_413851	2020-01-30	Guangdong Provincial Institution of Public Health, Guangdong Provinical Center for Disease Control and Prevention	Guangdong Provincial Institution of Public Health	Jing Lu, Louis du Plessis, Liu Zhe, Jiufeng Sun, Sarah FranÃ§ois, Huifang Lin, Moritz Kraemer, Jingju Peng, Qianlin Xiong, Runyu Yuan, Lilian Zeng, Pingping Zhou, Chuming Liang, Tao Liu, Wei Li, Juan Su, Huanying Zheng, Kang Min, Song Tie, Bo Peng, Shisong Fang, Wenzhe Su, Kuibiao Li, Ruilin Sun, Ru bai, Xi Tang, Minfeng Liang, Nuno Faria, Josh Quick, Andrew Rambaut, Verity Hill, Wenjun Ma, Nick …
hCoV-19/Guangdong/2020XN4433-P0040/2020	EPI_ISL_413852	2020-01-30	Guangdong Provincial Institution of Public Health, Guangdong Provinical Center for Disease Control and Prevention	Guangdong Provincial Institution of Public Health	Jing Lu, Louis du Plessis, Liu Zhe, Jiufeng Sun, Sarah FranÃ§ois, Huifang Lin, Moritz Kraemer, Jingju Peng, Qianlin Xiong, Runyu Yuan, Lilian Zeng, Pingping Zhou, Chuming Liang, Tao Liu, Wei Li, Juan Su, Huanying Zheng, Kang Min, Song Tie, Bo Peng, Shisong Fang, Wenzhe Su, Kuibiao Li, Ruilin Sun, Ru bai, Xi Tang, Minfeng Liang, Nuno Faria, Josh Quick, Andrew Rambaut, Verity Hill, Wenjun Ma, Nick …
hCoV-19/Guangdong/2020XN4475-P0042/2020	EPI_ISL_413854	2020-01-30	Guangdong Provincial Institution of Public Health, Guangdong Provinical Center for Disease Control and Prevention	Guangdong Provincial Institution of Public Health	Jing Lu, Louis du Plessis, Liu Zhe, Jiufeng Sun, Sarah FranÃ§ois, Huifang Lin, Moritz Kraemer, Jingju Peng, Qianlin Xiong, Runyu Yuan, Lilian Zeng, Pingping Zhou, Chuming Liang, Tao Liu, Wei Li, Juan Su, Huanying Zheng, Kang Min, Song Tie, Bo Peng, Shisong Fang, Wenzhe Su, Kuibiao Li, Ruilin Sun, Ru bai, Xi Tang, Minfeng Liang, Nuno Faria, Josh Quick, Andrew Rambaut, Verity Hill, Wenjun Ma, Nick …
hCoV-19/Guangdong/GD2020234-P0023/2020	EPI_ISL_413855	2020-02-07	Guangdong Provincial Institution of Public Health, Guangdong Provinical Center for Disease Control and Prevention	Guangdong Provincial Institution of Public Health	Jing Lu, Louis du Plessis, Liu Zhe, Jiufeng Sun, Sarah FranÃ§ois, Huifang Lin, Moritz Kraemer, Jingju Peng, Qianlin Xiong, Runyu Yuan, Lilian Zeng, Pingping Zhou, Chuming Liang, Tao Liu, Wei Li, Juan Su, Huanying Zheng, Kang Min, Song Tie, Bo Peng, Shisong Fang, Wenzhe Su, Kuibiao Li, Ruilin Sun, Ru bai, Xi Tang, Minfeng Liang, Nuno Faria, Josh Quick, Andrew Rambaut, Verity Hill, Wenjun Ma, Nick …
hCoV-19/Guangdong/GD2020233-P0027/2020	EPI_ISL_413856	2020-02-07	Guangdong Provincial Institution of Public Health, Guangdong Provinical Center for Disease Control and Prevention	Guangdong Provincial Institution of Public Health	Jing Lu, Louis du Plessis, Liu Zhe, Jiufeng Sun, Sarah FranÃ§ois, Huifang Lin, Moritz Kraemer, Jingju Peng, Qianlin Xiong, Runyu Yuan, Lilian Zeng, Pingping Zhou, Chuming Liang, Tao Liu, Wei Li, Juan Su, Huanying Zheng, Kang Min, Song Tie, Bo Peng, Shisong Fang, Wenzhe Su, Kuibiao Li, Ruilin Sun, Ru bai, Xi Tang, Minfeng Liang, Nuno Faria, Josh Quick, Andrew Rambaut, Verity Hill, Wenjun Ma, Nick …
hCoV-19/Guangdong/2020XN4448-P0002/2020	EPI_ISL_413857	2020-01-31	Guangdong Provincial Institution of Public Health, Guangdong Provinical Center for Disease Control and Prevention	Guangdong Provincial Institution of Public Health	Jing Lu, Louis du Plessis, Liu Zhe, Jiufeng Sun, Sarah FranÃ§ois, Huifang Lin, Moritz Kraemer, Jingju Peng, Qianlin Xiong, Runyu Yuan, Lilian Zeng, Pingping Zhou, Chuming Liang, Tao Liu, Wei Li, Juan Su, Huanying Zheng, Kang Min, Song Tie, Bo Peng, Shisong Fang, Wenzhe Su, Kuibiao Li, Ruilin Sun, Ru bai, Xi Tang, Minfeng Liang, Nuno Faria, Josh Quick, Andrew Rambaut, Verity Hill, Wenjun Ma, Nick …
hCoV-19/Guangdong/2020XN4459-P0041/2020	EPI_ISL_413858	2020-01-30	Guangdong Provincial Institution of Public Health, Guangdong Provinical Center for Disease Control and Prevention	Guangdong Provincial Institution of Public Health	Jing Lu, Louis du Plessis, Liu Zhe, Jiufeng Sun, Sarah FranÃ§ois, Huifang Lin, Moritz Kraemer, Jingju Peng, Qianlin Xiong, Runyu Yuan, Lilian Zeng, Pingping Zhou, Chuming Liang, Tao Liu, Wei Li, Juan Su, Huanying Zheng, Kang Min, Song Tie, Bo Peng, Shisong Fang, Wenzhe Su, Kuibiao Li, Ruilin Sun, Ru bai, Xi Tang, Minfeng Liang, Nuno Faria, Josh Quick, Andrew Rambaut, Verity Hill, Wenjun Ma, Nick …
hCoV-19/Guangdong/2020XN4276-P0037/2020	EPI_ISL_413859	2020-01-31	Guangdong Provincial Institution of Public Health, Guangdong Provinical Center for Disease Control and Prevention	Guangdong Provincial Institution of Public Health	Jing Lu, Louis du Plessis, Liu Zhe, Jiufeng Sun, Sarah FranÃ§ois, Huifang Lin, Moritz Kraemer, Jingju Peng, Qianlin Xiong, Runyu Yuan, Lilian Zeng, Pingping Zhou, Chuming Liang, Tao Liu, Wei Li, Juan Su, Huanying Zheng, Kang Min, Song Tie, Bo Peng, Shisong Fang, Wenzhe Su, Kuibiao Li, Ruilin Sun, Ru bai, Xi Tang, Minfeng Liang, Nuno Faria, Josh Quick, Andrew Rambaut, Verity Hill, Wenjun Ma, Nick …
hCoV-19/Guangdong/2020XN4273-P0036/2020	EPI_ISL_413860	2020-01-30	Guangdong Provincial Institution of Public Health, Guangdong Provinical Center for Disease Control and Prevention	Guangdong Provincial Institution of Public Health	Jing Lu, Louis du Plessis, Liu Zhe, Jiufeng Sun, Sarah FranÃ§ois, Huifang Lin, Moritz Kraemer, Jingju Peng, Qianlin Xiong, Runyu Yuan, Lilian Zeng, Pingping Zhou, Chuming Liang, Tao Liu, Wei Li, Juan Su, Huanying Zheng, Kang Min, Song Tie, Bo Peng, Shisong Fang, Wenzhe Su, Kuibiao Li, Ruilin Sun, Ru bai, Xi Tang, Minfeng Liang, Nuno Faria, Josh Quick, Andrew Rambaut, Verity Hill, Wenjun Ma, Nick …
hCoV-19/Guangdong/GD2020080-P0010/2020	EPI_ISL_413861	2020-02-01	Guangdong Provincial Institution of Public Health, Guangdong Provinical Center for Disease Control and Prevention	Guangdong Provincial Institution of Public Health	Jing Lu, Louis du Plessis, Liu Zhe, Jiufeng Sun, Sarah FranÃ§ois, Huifang Lin, Moritz Kraemer, Jingju Peng, Qianlin Xiong, Runyu Yuan, Lilian Zeng, Pingping Zhou, Chuming Liang, Tao Liu, Wei Li, Juan Su, Huanying Zheng, Kang Min, Song Tie, Bo Peng, Shisong Fang, Wenzhe Su, Kuibiao Li, Ruilin Sun, Ru bai, Xi Tang, Minfeng Liang, Nuno Faria, Josh Quick, Andrew Rambaut, Verity Hill, Wenjun Ma, Nick …
hCoV-19/Guangdong/GD2020086-P0021/2020	EPI_ISL_413862	2020-02-01	Guangdong Provincial Institution of Public Health, Guangdong Provinical Center for Disease Control and Prevention	Guangdong Provincial Institution of Public Health	Jing Lu, Louis du Plessis, Liu Zhe, Jiufeng Sun, Sarah FranÃ§ois, Huifang Lin, Moritz Kraemer, Jingju Peng, Qianlin Xiong, Runyu Yuan, Lilian Zeng, Pingping Zhou, Chuming Liang, Tao Liu, Wei Li, Juan Su, Huanying Zheng, Kang Min, Song Tie, Bo Peng, Shisong Fang, Wenzhe Su, Kuibiao Li, Ruilin Sun, Ru bai, Xi Tang, Minfeng Liang, Nuno Faria, Josh Quick, Andrew Rambaut, Verity Hill, Wenjun Ma, Nick …
hCoV-19/Guangdong/GD2020087-P0008/2020	EPI_ISL_413863	2020-02-01	Guangdong Provincial Institution of Public Health, Guangdong Provinical Center for Disease Control and Prevention	Guangdong Provincial Institution of Public Health	Jing Lu, Louis du Plessis, Liu Zhe, Jiufeng Sun, Sarah FranÃ§ois, Huifang Lin, Moritz Kraemer, Jingju Peng, Qianlin Xiong, Runyu Yuan, Lilian Zeng, Pingping Zhou, Chuming Liang, Tao Liu, Wei Li, Juan Su, Huanying Zheng, Kang Min, Song Tie, Bo Peng, Shisong Fang, Wenzhe Su, Kuibiao Li, Ruilin Sun, Ru bai, Xi Tang, Minfeng Liang, Nuno Faria, Josh Quick, Andrew Rambaut, Verity Hill, Wenjun Ma, Nick …
hCoV-19/Guangdong/GDSZ202013-P0014/2020	EPI_ISL_413865	2020-02-05	Guangdong Provincial Institution of Public Health, Guangdong Provinical Center for Disease Control and Prevention	Guangdong Provincial Institution of Public Health	Jing Lu, Louis du Plessis, Liu Zhe, Jiufeng Sun, Sarah FranÃ§ois, Huifang Lin, Moritz Kraemer, Jingju Peng, Qianlin Xiong, Runyu Yuan, Lilian Zeng, Pingping Zhou, Chuming Liang, Tao Liu, Wei Li, Juan Su, Huanying Zheng, Kang Min, Song Tie, Bo Peng, Shisong Fang, Wenzhe Su, Kuibiao Li, Ruilin Sun, Ru bai, Xi Tang, Minfeng Liang, Nuno Faria, Josh Quick, Andrew Rambaut, Verity Hill, Wenjun Ma, Nick …
hCoV-19/Guangdong/GDSZ202008-P0020/2020	EPI_ISL_413866	2020-02-05	Guangdong Provincial Institution of Public Health, Guangdong Provinical Center for Disease Control and Prevention	Guangdong Provincial Institution of Public Health	Jing Lu, Louis du Plessis, Liu Zhe, Jiufeng Sun, Sarah FranÃ§ois, Huifang Lin, Moritz Kraemer, Jingju Peng, Qianlin Xiong, Runyu Yuan, Lilian Zeng, Pingping Zhou, Chuming Liang, Tao Liu, Wei Li, Juan Su, Huanying Zheng, Kang Min, Song Tie, Bo Peng, Shisong Fang, Wenzhe Su, Kuibiao Li, Ruilin Sun, Ru bai, Xi Tang, Minfeng Liang, Nuno Faria, Josh Quick, Andrew Rambaut, Verity Hill, Wenjun Ma, Nick …
hCoV-19/Guangdong/GDSZ202015-P0019/2020	EPI_ISL_413867	2020-02-05	Guangdong Provincial Institution of Public Health, Guangdong Provinical Center for Disease Control and Prevention	Guangdong Provincial Institution of Public Health	Jing Lu, Louis du Plessis, Liu Zhe, Jiufeng Sun, Sarah FranÃ§ois, Huifang Lin, Moritz Kraemer, Jingju Peng, Qianlin Xiong, Runyu Yuan, Lilian Zeng, Pingping Zhou, Chuming Liang, Tao Liu, Wei Li, Juan Su, Huanying Zheng, Kang Min, Song Tie, Bo Peng, Shisong Fang, Wenzhe Su, Kuibiao Li, Ruilin Sun, Ru bai, Xi Tang, Minfeng Liang, Nuno Faria, Josh Quick, Andrew Rambaut, Verity Hill, Wenjun Ma, Nick …
hCoV-19/Guangdong/DG-S9-P0045/2020	EPI_ISL_413868	2020-02-28	Guangdong Provincial Institution of Public Health, Guangdong Provinical Center for Disease Control and Prevention	Guangdong Provincial Institution of Public Health	Jing Lu, Louis du Plessis, Liu Zhe, Jiufeng Sun, Sarah FranÃ§ois, Huifang Lin, Moritz Kraemer, Jingju Peng, Qianlin Xiong, Runyu Yuan, Lilian Zeng, Pingping Zhou, Chuming Liang, Tao Liu, Wei Li, Juan Su, Huanying Zheng, Kang Min, Song Tie, Bo Peng, Shisong Fang, Wenzhe Su, Kuibiao Li, Ruilin Sun, Ru bai, Xi Tang, Minfeng Liang, Nuno Faria, Josh Quick, Andrew Rambaut, Verity Hill, Wenjun Ma, Nick …
hCoV-19/Guangdong/FS-S42-P0046/2020	EPI_ISL_413869	2020-02-28	Guangdong Provincial Institution of Public Health, Guangdong Provinical Center for Disease Control and Prevention	Guangdong Provincial Institution of Public Health	Jing Lu, Louis du Plessis, Liu Zhe, Jiufeng Sun, Sarah FranÃ§ois, Huifang Lin, Moritz Kraemer, Jingju Peng, Qianlin Xiong, Runyu Yuan, Lilian Zeng, Pingping Zhou, Chuming Liang, Tao Liu, Wei Li, Juan Su, Huanying Zheng, Kang Min, Song Tie, Bo Peng, Shisong Fang, Wenzhe Su, Kuibiao Li, Ruilin Sun, Ru bai, Xi Tang, Minfeng Liang, Nuno Faria, Josh Quick, Andrew Rambaut, Verity Hill, Wenjun Ma, Nick …
hCoV-19/Guangdong/FS-S48-P0047/2020	EPI_ISL_413870	2020-02-28	Guangdong Provincial Institution of Public Health, Guangdong Provinical Center for Disease Control and Prevention	Guangdong Provincial Institution of Public Health	Jing Lu, Louis du Plessis, Liu Zhe, Jiufeng Sun, Sarah FranÃ§ois, Huifang Lin, Moritz Kraemer, Jingju Peng, Qianlin Xiong, Runyu Yuan, Lilian Zeng, Pingping Zhou, Chuming Liang, Tao Liu, Wei Li, Juan Su, Huanying Zheng, Kang Min, Song Tie, Bo Peng, Shisong Fang, Wenzhe Su, Kuibiao Li, Ruilin Sun, Ru bai, Xi Tang, Minfeng Liang, Nuno Faria, Josh Quick, Andrew Rambaut, Verity Hill, Wenjun Ma, Nick …
hCoV-19/Guangdong/MM-S1-P0048/2020	EPI_ISL_413871	2020-02-28	Guangdong Provincial Institution of Public Health, Guangdong Provinical Center for Disease Control and Prevention	Guangdong Provincial Institution of Public Health	Jing Lu, Louis du Plessis, Liu Zhe, Jiufeng Sun, Sarah FranÃ§ois, Huifang Lin, Moritz Kraemer, Jingju Peng, Qianlin Xiong, Runyu Yuan, Lilian Zeng, Pingping Zhou, Chuming Liang, Tao Liu, Wei Li, Juan Su, Huanying Zheng, Kang Min, Song Tie, Bo Peng, Shisong Fang, Wenzhe Su, Kuibiao Li, Ruilin Sun, Ru bai, Xi Tang, Minfeng Liang, Nuno Faria, Josh Quick, Andrew Rambaut, Verity Hill, Wenjun Ma, Nick …
hCoV-19/Guangdong/SZ-N59-P0049/2020	EPI_ISL_413872	2020-02-28	Guangdong Provincial Institution of Public Health, Guangdong Provinical Center for Disease Control and Prevention	Guangdong Provincial Institution of Public Health	Jing Lu, Louis du Plessis, Liu Zhe, Jiufeng Sun, Sarah FranÃ§ois, Huifang Lin, Moritz Kraemer, Jingju Peng, Qianlin Xiong, Runyu Yuan, Lilian Zeng, Pingping Zhou, Chuming Liang, Tao Liu, Wei Li, Juan Su, Huanying Zheng, Kang Min, Song Tie, Bo Peng, Shisong Fang, Wenzhe Su, Kuibiao Li, Ruilin Sun, Ru bai, Xi Tang, Minfeng Liang, Nuno Faria, Josh Quick, Andrew Rambaut, Verity Hill, Wenjun Ma, Nick …
hCoV-19/Guangdong/GZ-S6-P0050/2020	EPI_ISL_413873	2020-02-28	Guangdong Provincial Institution of Public Health, Guangdong Provinical Center for Disease Control and Prevention	Guangdong Provincial Institution of Public Health	Jing Lu, Louis du Plessis, Liu Zhe, Jiufeng Sun, Sarah FranÃ§ois, Huifang Lin, Moritz Kraemer, Jingju Peng, Qianlin Xiong, Runyu Yuan, Lilian Zeng, Pingping Zhou, Chuming Liang, Tao Liu, Wei Li, Juan Su, Huanying Zheng, Kang Min, Song Tie, Bo Peng, Shisong Fang, Wenzhe Su, Kuibiao Li, Ruilin Sun, Ru bai, Xi Tang, Minfeng Liang, Nuno Faria, Josh Quick, Andrew Rambaut, Verity Hill, Wenjun Ma, Nick …
hCoV-19/Guangdong/GDFS2020127-P0026/2020	EPI_ISL_413874	2020-02-12	Guangdong Provincial Institution of Public Health, Guangdong Provinical Center for Disease Control and Prevention	Guangdong Provincial Institution of Public Health	Jing Lu, Louis du Plessis, Liu Zhe, Jiufeng Sun, Sarah FranÃ§ois, Huifang Lin, Moritz Kraemer, Jingju Peng, Qianlin Xiong, Runyu Yuan, Lilian Zeng, Pingping Zhou, Chuming Liang, Tao Liu, Wei Li, Juan Su, Huanying Zheng, Kang Min, Song Tie, Bo Peng, Shisong Fang, Wenzhe Su, Kuibiao Li, Ruilin Sun, Ru bai, Xi Tang, Minfeng Liang, Nuno Faria, Josh Quick, Andrew Rambaut, Verity Hill, Wenjun Ma, Nick …
hCoV-19/Guangdong/GDFS2020052-P0025/2020	EPI_ISL_413875	2020-02-10	Guangdong Provincial Institution of Public Health, Guangdong Provinical Center for Disease Control and Prevention	Guangdong Provincial Institution of Public Health	Jing Lu, Louis du Plessis, Liu Zhe, Jiufeng Sun, Sarah FranÃ§ois, Huifang Lin, Moritz Kraemer, Jingju Peng, Qianlin Xiong, Runyu Yuan, Lilian Zeng, Pingping Zhou, Chuming Liang, Tao Liu, Wei Li, Juan Su, Huanying Zheng, Kang Min, Song Tie, Bo Peng, Shisong Fang, Wenzhe Su, Kuibiao Li, Ruilin Sun, Ru bai, Xi Tang, Minfeng Liang, Nuno Faria, Josh Quick, Andrew Rambaut, Verity Hill, Wenjun Ma, Nick …
hCoV-19/Guangdong/GDFS2020056-P0044/2020	EPI_ISL_413876	2020-02-10	Guangdong Provincial Institution of Public Health, Guangdong Provinical Center for Disease Control and Prevention	Guangdong Provincial Institution of Public Health	Jing Lu, Louis du Plessis, Liu Zhe, Jiufeng Sun, Sarah FranÃ§ois, Huifang Lin, Moritz Kraemer, Jingju Peng, Qianlin Xiong, Runyu Yuan, Lilian Zeng, Pingping Zhou, Chuming Liang, Tao Liu, Wei Li, Juan Su, Huanying Zheng, Kang Min, Song Tie, Bo Peng, Shisong Fang, Wenzhe Su, Kuibiao Li, Ruilin Sun, Ru bai, Xi Tang, Minfeng Liang, Nuno Faria, Josh Quick, Andrew Rambaut, Verity Hill, Wenjun Ma, Nick …
hCoV-19/Guangdong/GD2020241-P0013/2020	EPI_ISL_413877	2020-02-09	Guangdong Provincial Institution of Public Health, Guangdong Provinical Center for Disease Control and Prevention	Guangdong Provincial Institution of Public Health	Jing Lu, Louis du Plessis, Liu Zhe, Jiufeng Sun, Sarah FranÃ§ois, Huifang Lin, Moritz Kraemer, Jingju Peng, Qianlin Xiong, Runyu Yuan, Lilian Zeng, Pingping Zhou, Chuming Liang, Tao Liu, Wei Li, Juan Su, Huanying Zheng, Kang Min, Song Tie, Bo Peng, Shisong Fang, Wenzhe Su, Kuibiao Li, Ruilin Sun, Ru bai, Xi Tang, Minfeng Liang, Nuno Faria, Josh Quick, Andrew Rambaut, Verity Hill, Wenjun Ma, Nick …
hCoV-19/Guangdong/GD2020258-P0018/2020	EPI_ISL_413878	2020-02-09	Guangdong Provincial Institution of Public Health, Guangdong Provinical Center for Disease Control and Prevention	Guangdong Provincial Institution of Public Health	Jing Lu, Louis du Plessis, Liu Zhe, Jiufeng Sun, Sarah FranÃ§ois, Huifang Lin, Moritz Kraemer, Jingju Peng, Qianlin Xiong, Runyu Yuan, Lilian Zeng, Pingping Zhou, Chuming Liang, Tao Liu, Wei Li, Juan Su, Huanying Zheng, Kang Min, Song Tie, Bo Peng, Shisong Fang, Wenzhe Su, Kuibiao Li, Ruilin Sun, Ru bai, Xi Tang, Minfeng Liang, Nuno Faria, Josh Quick, Andrew Rambaut, Verity Hill, Wenjun Ma, Nick …
hCoV-19/Guangdong/GDSZ202004-P0004/2020	EPI_ISL_413879	2020-02-05	Guangdong Provincial Institution of Public Health, Guangdong Provinical Center for Disease Control and Prevention	Guangdong Provincial Institution of Public Health	Jing Lu, Louis du Plessis, Liu Zhe, Jiufeng Sun, Sarah FranÃ§ois, Huifang Lin, Moritz Kraemer, Jingju Peng, Qianlin Xiong, Runyu Yuan, Lilian Zeng, Pingping Zhou, Chuming Liang, Tao Liu, Wei Li, Juan Su, Huanying Zheng, Kang Min, Song Tie, Bo Peng, Shisong Fang, Wenzhe Su, Kuibiao Li, Ruilin Sun, Ru bai, Xi Tang, Minfeng Liang, Nuno Faria, Josh Quick, Andrew Rambaut, Verity Hill, Wenjun Ma, Nick …
hCoV-19/Guangdong/GD2020227-P0029/2020	EPI_ISL_413880	2020-02-05	Guangdong Provincial Institution of Public Health, Guangdong Provinical Center for Disease Control and Prevention	Guangdong Provincial Institution of Public Health	Jing Lu, Louis du Plessis, Liu Zhe, Jiufeng Sun, Sarah FranÃ§ois, Huifang Lin, Moritz Kraemer, Jingju Peng, Qianlin Xiong, Runyu Yuan, Lilian Zeng, Pingping Zhou, Chuming Liang, Tao Liu, Wei Li, Juan Su, Huanying Zheng, Kang Min, Song Tie, Bo Peng, Shisong Fang, Wenzhe Su, Kuibiao Li, Ruilin Sun, Ru bai, Xi Tang, Minfeng Liang, Nuno Faria, Josh Quick, Andrew Rambaut, Verity Hill, Wenjun Ma, Nick …
hCoV-19/Guangdong/GDSZ202009-P0032/2020	EPI_ISL_413881	2020-02-05	Guangdong Provincial Institution of Public Health, Guangdong Provinical Center for Disease Control and Prevention	Guangdong Provincial Institution of Public Health	Jing Lu, Louis du Plessis, Liu Zhe, Jiufeng Sun, Sarah FranÃ§ois, Huifang Lin, Moritz Kraemer, Jingju Peng, Qianlin Xiong, Runyu Yuan, Lilian Zeng, Pingping Zhou, Chuming Liang, Tao Liu, Wei Li, Juan Su, Huanying Zheng, Kang Min, Song Tie, Bo Peng, Shisong Fang, Wenzhe Su, Kuibiao Li, Ruilin Sun, Ru bai, Xi Tang, Minfeng Liang, Nuno Faria, Josh Quick, Andrew Rambaut, Verity Hill, Wenjun Ma, Nick …
hCoV-19/Guangdong/GD2020134-P0031/2020	EPI_ISL_413883	2020-02-02	Guangdong Provincial Institution of Public Health, Guangdong Provinical Center for Disease Control and Prevention	Guangdong Provincial Institution of Public Health	Jing Lu, Louis du Plessis, Liu Zhe, Jiufeng Sun, Sarah FranÃ§ois, Huifang Lin, Moritz Kraemer, Jingju Peng, Qianlin Xiong, Runyu Yuan, Lilian Zeng, Pingping Zhou, Chuming Liang, Tao Liu, Wei Li, Juan Su, Huanying Zheng, Kang Min, Song Tie, Bo Peng, Shisong Fang, Wenzhe Su, Kuibiao Li, Ruilin Sun, Ru bai, Xi Tang, Minfeng Liang, Nuno Faria, Josh Quick, Andrew Rambaut, Verity Hill, Wenjun Ma, Nick …
hCoV-19/Guangdong/GD2020115-P0009/2020	EPI_ISL_413884	2020-02-01	Guangdong Provincial Institution of Public Health, Guangdong Provinical Center for Disease Control and Prevention	Guangdong Provincial Institution of Public Health	Jing Lu, Louis du Plessis, Liu Zhe, Jiufeng Sun, Sarah FranÃ§ois, Huifang Lin, Moritz Kraemer, Jingju Peng, Qianlin Xiong, Runyu Yuan, Lilian Zeng, Pingping Zhou, Chuming Liang, Tao Liu, Wei Li, Juan Su, Huanying Zheng, Kang Min, Song Tie, Bo Peng, Shisong Fang, Wenzhe Su, Kuibiao Li, Ruilin Sun, Ru bai, Xi Tang, Minfeng Liang, Nuno Faria, Josh Quick, Andrew Rambaut, Verity Hill, Wenjun Ma, Nick …
hCoV-19/Guangdong/2020XN4239-P0034/2020	EPI_ISL_413888	2020-01-30	Guangdong Provincial Institution of Public Health, Guangdong Provinical Center for Disease Control and Prevention	Guangdong Provincial Institution of Public Health	Jing Lu, Louis du Plessis, Liu Zhe, Jiufeng Sun, Sarah FranÃ§ois, Huifang Lin, Moritz Kraemer, Jingju Peng, Qianlin Xiong, Runyu Yuan, Lilian Zeng, Pingping Zhou, Chuming Liang, Tao Liu, Wei Li, Juan Su, Huanying Zheng, Kang Min, Song Tie, Bo Peng, Shisong Fang, Wenzhe Su, Kuibiao Li, Ruilin Sun, Ru bai, Xi Tang, Minfeng Liang, Nuno Faria, Josh Quick, Andrew Rambaut, Verity Hill, Wenjun Ma, Nick …
hCoV-19/Guangdong/2020XN4291-P0038/2020	EPI_ISL_413889	2020-01-30	Guangdong Provincial Institution of Public Health, Guangdong Provinical Center for Disease Control and Prevention	Guangdong Provincial Institution of Public Health	Jing Lu, Louis du Plessis, Liu Zhe, Jiufeng Sun, Sarah FranÃ§ois, Huifang Lin, Moritz Kraemer, Jingju Peng, Qianlin Xiong, Runyu Yuan, Lilian Zeng, Pingping Zhou, Chuming Liang, Tao Liu, Wei Li, Juan Su, Huanying Zheng, Kang Min, Song Tie, Bo Peng, Shisong Fang, Wenzhe Su, Kuibiao Li, Ruilin Sun, Ru bai, Xi Tang, Minfeng Liang, Nuno Faria, Josh Quick, Andrew Rambaut, Verity Hill, Wenjun Ma, Nick …
hCoV-19/Guangdong/FS-S34-P0015/2020	EPI_ISL_413890	2020-02-28	Guangdong Provincial Institution of Public Health, Guangdong Provinical Center for Disease Control and Prevention	Guangdong Provincial Institution of Public Health	Jing Lu, Louis du Plessis, Liu Zhe, Jiufeng Sun, Sarah FranÃ§ois, Huifang Lin, Moritz Kraemer, Jingju Peng, Qianlin Xiong, Runyu Yuan, Lilian Zeng, Pingping Zhou, Chuming Liang, Tao Liu, Wei Li, Juan Su, Huanying Zheng, Kang Min, Song Tie, Bo Peng, Shisong Fang, Wenzhe Su, Kuibiao Li, Ruilin Sun, Ru bai, Xi Tang, Minfeng Liang, Nuno Faria, Josh Quick, Andrew Rambaut, Verity Hill, Wenjun Ma, Nick …
hCoV-19/Guangdong/FS-S29-P0051/2020	EPI_ISL_413891	2020-02-28	Guangdong Provincial Institution of Public Health, Guangdong Provinical Center for Disease Control and Prevention	Guangdong Provincial Institution of Public Health	Jing Lu, Louis du Plessis, Liu Zhe, Jiufeng Sun, Sarah FranÃ§ois, Huifang Lin, Moritz Kraemer, Jingju Peng, Qianlin Xiong, Runyu Yuan, Lilian Zeng, Pingping Zhou, Chuming Liang, Tao Liu, Wei Li, Juan Su, Huanying Zheng, Kang Min, Song Tie, Bo Peng, Shisong Fang, Wenzhe Su, Kuibiao Li, Ruilin Sun, Ru bai, Xi Tang, Minfeng Liang, Nuno Faria, Josh Quick, Andrew Rambaut, Verity Hill, Wenjun Ma, Nick …
hCoV-19/Guangdong/FS-S30-P0052/2020	EPI_ISL_413892	2020-02-28	Guangdong Provincial Institution of Public Health, Guangdong Provinical Center for Disease Control and Prevention	Guangdong Provincial Institution of Public Health	Jing Lu, Louis du Plessis, Liu Zhe, Jiufeng Sun, Sarah FranÃ§ois, Huifang Lin, Moritz Kraemer, Jingju Peng, Qianlin Xiong, Runyu Yuan, Lilian Zeng, Pingping Zhou, Chuming Liang, Tao Liu, Wei Li, Juan Su, Huanying Zheng, Kang Min, Song Tie, Bo Peng, Shisong Fang, Wenzhe Su, Kuibiao Li, Ruilin Sun, Ru bai, Xi Tang, Minfeng Liang, Nuno Faria, Josh Quick, Andrew Rambaut, Verity Hill, Wenjun Ma, Nick …
hCoV-19/Guangdong/FS-S50-P0053/2020	EPI_ISL_413893	2020-02-28	Guangdong Provincial Institution of Public Health, Guangdong Provinical Center for Disease Control and Prevention	Guangdong Provincial Institution of Public Health	Jing Lu, Louis du Plessis, Liu Zhe, Jiufeng Sun, Sarah FranÃ§ois, Huifang Lin, Moritz Kraemer, Jingju Peng, Qianlin Xiong, Runyu Yuan, Lilian Zeng, Pingping Zhou, Chuming Liang, Tao Liu, Wei Li, Juan Su, Huanying Zheng, Kang Min, Song Tie, Bo Peng, Shisong Fang, Wenzhe Su, Kuibiao Li, Ruilin Sun, Ru bai, Xi Tang, Minfeng Liang, Nuno Faria, Josh Quick, Andrew Rambaut, Verity Hill, Wenjun Ma, Nick …
hCoV-19/Guangdong/DG-S2-P0054/2020	EPI_ISL_413894	2020-02-28	Guangdong Provincial Institution of Public Health, Guangdong Provinical Center for Disease Control and Prevention	Guangdong Provincial Institution of Public Health	Jing Lu, Louis du Plessis, Liu Zhe, Jiufeng Sun, Sarah FranÃ§ois, Huifang Lin, Moritz Kraemer, Jingju Peng, Qianlin Xiong, Runyu Yuan, Lilian Zeng, Pingping Zhou, Chuming Liang, Tao Liu, Wei Li, Juan Su, Huanying Zheng, Kang Min, Song Tie, Bo Peng, Shisong Fang, Wenzhe Su, Kuibiao Li, Ruilin Sun, Ru bai, Xi Tang, Minfeng Liang, Nuno Faria, Josh Quick, Andrew Rambaut, Verity Hill, Wenjun Ma, Nick …
hCoV-19/Guangdong/DG-S6-P0055/2020	EPI_ISL_413895	2020-02-28	Guangdong Provincial Institution of Public Health, Guangdong Provinical Center for Disease Control and Prevention	Guangdong Provincial Institution of Public Health	Jing Lu, Louis du Plessis, Liu Zhe, Jiufeng Sun, Sarah FranÃ§ois, Huifang Lin, Moritz Kraemer, Jingju Peng, Qianlin Xiong, Runyu Yuan, Lilian Zeng, Pingping Zhou, Chuming Liang, Tao Liu, Wei Li, Juan Su, Huanying Zheng, Kang Min, Song Tie, Bo Peng, Shisong Fang, Wenzhe Su, Kuibiao Li, Ruilin Sun, Ru bai, Xi Tang, Minfeng Liang, Nuno Faria, Josh Quick, Andrew Rambaut, Verity Hill, Wenjun Ma, Nick …
hCoV-19/Guangdong/DG-S41-P0056/2020	EPI_ISL_413896	2020-02-28	Guangdong Provincial Institution of Public Health, Guangdong Provinical Center for Disease Control and Prevention	Guangdong Provincial Institution of Public Health	Jing Lu, Louis du Plessis, Liu Zhe, Jiufeng Sun, Sarah FranÃ§ois, Huifang Lin, Moritz Kraemer, Jingju Peng, Qianlin Xiong, Runyu Yuan, Lilian Zeng, Pingping Zhou, Chuming Liang, Tao Liu, Wei Li, Juan Su, Huanying Zheng, Kang Min, Song Tie, Bo Peng, Shisong Fang, Wenzhe Su, Kuibiao Li, Ruilin Sun, Ru bai, Xi Tang, Minfeng Liang, Nuno Faria, Josh Quick, Andrew Rambaut, Verity Hill, Wenjun Ma, Nick …
hCoV-19/Guangdong/ZH-S33-P0058/2020	EPI_ISL_413898	2020-02-28	Guangdong Provincial Institution of Public Health, Guangdong Provinical Center for Disease Control and Prevention	Guangdong Provincial Institution of Public Health	Jing Lu, Louis du Plessis, Liu Zhe, Jiufeng Sun, Sarah FranÃ§ois, Huifang Lin, Moritz Kraemer, Jingju Peng, Qianlin Xiong, Runyu Yuan, Lilian Zeng, Pingping Zhou, Chuming Liang, Tao Liu, Wei Li, Juan Su, Huanying Zheng, Kang Min, Song Tie, Bo Peng, Shisong Fang, Wenzhe Su, Kuibiao Li, Ruilin Sun, Ru bai, Xi Tang, Minfeng Liang, Nuno Faria, Josh Quick, Andrew Rambaut, Verity Hill, Wenjun Ma, Nick …
hCoV-19/Guangdong/ZH-N22-P0059/2020	EPI_ISL_413899	2020-02-28	Guangdong Provincial Institution of Public Health, Guangdong Provinical Center for Disease Control and Prevention	Guangdong Provincial Institution of Public Health	Jing Lu, Louis du Plessis, Liu Zhe, Jiufeng Sun, Sarah FranÃ§ois, Huifang Lin, Moritz Kraemer, Jingju Peng, Qianlin Xiong, Runyu Yuan, Lilian Zeng, Pingping Zhou, Chuming Liang, Tao Liu, Wei Li, Juan Su, Huanying Zheng, Kang Min, Song Tie, Bo Peng, Shisong Fang, Wenzhe Su, Kuibiao Li, Ruilin Sun, Ru bai, Xi Tang, Minfeng Liang, Nuno Faria, Josh Quick, Andrew Rambaut, Verity Hill, Wenjun Ma, Nick …
hCoV-19/Guangdong/ZS-S6-P0060/2020	EPI_ISL_413900	2020-02-28	Guangdong Provincial Institution of Public Health, Guangdong Provinical Center for Disease Control and Prevention	Guangdong Provincial Institution of Public Health	Jing Lu, Louis du Plessis, Liu Zhe, Jiufeng Sun, Sarah FranÃ§ois, Huifang Lin, Moritz Kraemer, Jingju Peng, Qianlin Xiong, Runyu Yuan, Lilian Zeng, Pingping Zhou, Chuming Liang, Tao Liu, Wei Li, Juan Su, Huanying Zheng, Kang Min, Song Tie, Bo Peng, Shisong Fang, Wenzhe Su, Kuibiao Li, Ruilin Sun, Ru bai, Xi Tang, Minfeng Liang, Nuno Faria, Josh Quick, Andrew Rambaut, Verity Hill, Wenjun Ma, Nick …
hCoV-19/Guangdong/ZQ-S2-P0061/2020	EPI_ISL_413901	2020-02-28	Guangdong Provincial Institution of Public Health, Guangdong Provinical Center for Disease Control and Prevention	Guangdong Provincial Institution of Public Health	Jing Lu, Louis du Plessis, Liu Zhe, Jiufeng Sun, Sarah FranÃ§ois, Huifang Lin, Moritz Kraemer, Jingju Peng, Qianlin Xiong, Runyu Yuan, Lilian Zeng, Pingping Zhou, Chuming Liang, Tao Liu, Wei Li, Juan Su, Huanying Zheng, Kang Min, Song Tie, Bo Peng, Shisong Fang, Wenzhe Su, Kuibiao Li, Ruilin Sun, Ru bai, Xi Tang, Minfeng Liang, Nuno Faria, Josh Quick, Andrew Rambaut, Verity Hill, Wenjun Ma, Nick …
hCoV-19/Guangdong/JM-S1-P0062/2020	EPI_ISL_413902	2020-02-28	Guangdong Provincial Institution of Public Health, Guangdong Provinical Center for Disease Control and Prevention	Guangdong Provincial Institution of Public Health	Jing Lu, Louis du Plessis, Liu Zhe, Jiufeng Sun, Sarah FranÃ§ois, Huifang Lin, Moritz Kraemer, Jingju Peng, Qianlin Xiong, Runyu Yuan, Lilian Zeng, Pingping Zhou, Chuming Liang, Tao Liu, Wei Li, Juan Su, Huanying Zheng, Kang Min, Song Tie, Bo Peng, Shisong Fang, Wenzhe Su, Kuibiao Li, Ruilin Sun, Ru bai, Xi Tang, Minfeng Liang, Nuno Faria, Josh Quick, Andrew Rambaut, Verity Hill, Wenjun Ma, Nick …
hCoV-19/USA/CA-CDPH-UC5/2020	EPI_ISL_413922	2020-03-05	Guangdong Provincial Institution of Public Health, Guangdong Provinical Center for Disease Control and Prevention	Guangdong Provincial Institution of Public Health	Jing Lu, Louis du Plessis, Liu Zhe, Jiufeng Sun, Sarah FranÃ§ois, Huifang Lin, Moritz Kraemer, Jingju Peng, Qianlin Xiong, Runyu Yuan, Lilian Zeng, Pingping Zhou, Chuming Liang, Tao Liu, Wei Li, Juan Su, Huanying Zheng, Kang Min, Song Tie, Bo Peng, Shisong Fang, Wenzhe Su, Kuibiao Li, Ruilin Sun, Ru bai, Xi Tang, Minfeng Liang, Nuno Faria, Josh Quick, Andrew Rambaut, Verity Hill, Wenjun Ma, Nick …
hCoV-19/USA/CA-CDPH-UC6/2020	EPI_ISL_413924	2020-03-05	California Department of Public Health	Chiu Laboratory, University of California, San Francisco	Xianding Deng, Scot Federman, Chao-Yang Pan, Hugo Guevara,Wei Gu, Debra A. Wadford, and Charles Y. Chiu
hCoV-19/USA/CA-CDPH-UC7/2020	EPI_ISL_413925	2020-03-05	California Department of Public Health	Chiu Laboratory, University of California, San Francisco	Xianding Deng, Scot Federman, Chao-Yang Pan, Hugo Guevara,Wei Gu, Debra A. Wadford, and Charles Y. Chiu
hCoV-19/USA/CA-CDPH-UC8/2020	EPI_ISL_413926	2020-03-05	California Department of Public Health	Chiu Laboratory, University of California, San Francisco	Xianding Deng, Scot Federman, Chao-Yang Pan, Hugo Guevara,Wei Gu, Debra A. Wadford, and Charles Y. Chiu
hCoV-19/USA/UC-CDPH-UC11/2020	EPI_ISL_413931	2020-03-05	California Department of Public Health	Chiu Laboratory, University of California, San Francisco	Xianding Deng, Scot Federman, Chao-Yang Pan, Hugo Guevara,Wei Gu, Debra A. Wadford, and Charles Y. Chiu
hCoV-19/Switzerland/TI9486/2020	EPI_ISL_413996	2020-02-24	Laboratoire de Virologie, HUG	Swiss National Reference Centre for Influenza	LAUBSCHER Florian et al.
hCoV-19/Switzerland/GE3895/2020	EPI_ISL_413997	2020-02-26	Laboratoire de Virologie, HUG	Swiss National Reference Centre for Influenza	LAUBSCHER Florian et al.
hCoV-19/Switzerland/AG0361/2020	EPI_ISL_413999	2020-02-27	Laboratoire de Virologie, HUG	Swiss National Reference Centre for Influenza	LAUBSCHER Florian et al.
hCoV-19/England/200940527/2020	EPI_ISL_414005	2020-02-25	Respiratory Virus Unit, Microbiology Services Colindale, Public Health England	Respiratory Virus Unit, Microbiology Services Colindale, Public Health England	Monica Galiano, Shahjahan Miah, Angie Lackenby, Omolola Akinbami, Tiina Talts, Leena Bhaw, Richard Myers, Steven Platt, Kirstin Edwards, Jonathan Hubb, Joanna Ellis, Maria Zambon
hCoV-19/England/200990724/2020	EPI_ISL_414006	2020-02-28	Respiratory Virus Unit, Microbiology Services Colindale, Public Health England	Respiratory Virus Unit, Microbiology Services Colindale, Public Health England	Monica Galiano, Shahjahan Miah, Angie Lackenby, Omolola Akinbami, Tiina Talts, Leena Bhaw, Richard Myers, Steven Platt, Kirstin Edwards, Jonathan Hubb, Joanna Ellis, Maria Zambon
hCoV-19/England/200960041/2020	EPI_ISL_414008	2020-02-27	Respiratory Virus Unit, Microbiology Services Colindale, Public Health England	Respiratory Virus Unit, Microbiology Services Colindale, Public Health England	Monica Galiano, Shahjahan Miah, Angie Lackenby, Omolola Akinbami, Tiina Talts, Leena Bhaw, Richard Myers, Steven Platt, Kirstin Edwards, Jonathan Hubb, Joanna Ellis, Maria Zambon
hCoV-19/England/200960515/2020	EPI_ISL_414009	2020-02-25	Respiratory Virus Unit, Microbiology Services Colindale, Public Health England	Respiratory Virus Unit, Microbiology Services Colindale, Public Health England	Monica Galiano, Shahjahan Miah, Angie Lackenby, Omolola Akinbami, Tiina Talts, Leena Bhaw, Richard Myers, Steven Platt, Kirstin Edwards, Jonathan Hubb, Joanna Ellis, Maria Zambon
hCoV-19/England/200981386/2020	EPI_ISL_414010	2020-02-26	Respiratory Virus Unit, Microbiology Services Colindale, Public Health England	Respiratory Virus Unit, Microbiology Services Colindale, Public Health England	Monica Galiano, Shahjahan Miah, Angie Lackenby, Omolola Akinbami, Tiina Talts, Leena Bhaw, Richard Myers, Steven Platt, Kirstin Edwards, Jonathan Hubb, Joanna Ellis, Maria Zambon
hCoV-19/England/200990006/2020	EPI_ISL_414011	2020-02-26	Respiratory Virus Unit, Microbiology Services Colindale, Public Health England	Respiratory Virus Unit, Microbiology Services Colindale, Public Health England	Monica Galiano, Shahjahan Miah, Angie Lackenby, Omolola Akinbami, Tiina Talts, Leena Bhaw, Richard Myers, Steven Platt, Kirstin Edwards, Jonathan Hubb, Joanna Ellis, Maria Zambon
hCoV-19/England/200990723/2020	EPI_ISL_414012	2020-02-27	Respiratory Virus Unit, Microbiology Services Colindale, Public Health England	Respiratory Virus Unit, Microbiology Services Colindale, Public Health England	Monica Galiano, Shahjahan Miah, Angie Lackenby, Omolola Akinbami, Tiina Talts, Leena Bhaw, Richard Myers, Steven Platt, Kirstin Edwards, Jonathan Hubb, Joanna Ellis, Maria Zambon
hCoV-19/England/201000003/2020	EPI_ISL_414013	2020-03-01	Respiratory Virus Unit, Microbiology Services Colindale, Public Health England	Respiratory Virus Unit, Microbiology Services Colindale, Public Health England	Monica Galiano, Shahjahan Miah, Angie Lackenby, Omolola Akinbami, Tiina Talts, Leena Bhaw, Richard Myers, Steven Platt, Kirstin Edwards, Jonathan Hubb, Joanna Ellis, Maria Zambon
hCoV-19/Brazil/SPBR-03/2020	EPI_ISL_414014	2020-03-02	Hospital Israelita Albert Einstein	Instituto Adolfo Lutz, Interdiciplinary Procedures Center, Strategic Laboratory	Claudio Tavares Sacchi, Claudia Regina GonÃ§alves, Katia Correia dos Santos, Carlos Henrique Camargo, Maria do Carmo Sampaito Tavares Timenetsky, Terezinha Maria de Paiva, Ester Cerdeira Sabino
hCoV-19/Brazil/SPBR-06/2020	EPI_ISL_414015	2020-02-29	Hospital SÃ£o Joaquim Beneficencia Portuguesa	Instituto Adolfo Lutz, Interdiciplinary Procedures Center, Strategic Laboratory	Claudio Tavares Sacchi, Claudia Regina GonÃ§alves, SimoneGuadagnucci Morillo, Carlos Henrique Camargo, Maria do Carmo Sampaito Tavares Timenetsky, Fabiana Cristina Pereira dos Santos Terezinha Maria de Paiva, Ester Cerdeira Sabino
hCoV-19/Brazil/SPBR-05/2020	EPI_ISL_414016	2020-02-29	Hospital SÃ£o Joaquim Beneficencia Portuguesa	Instituto Adolfo Lutz, Interdiciplinary Procedures Center, Strategic Laboratory	Claudio Tavares Sacchi, Claudia Regina GonÃ§alves, Audrey Cilli, Carlos Henrique Camargo, Maria do Carmo Sampaito Tavares Timenetsky, Daniela Bernardes Borges da Silva, Terezinha Maria de Paiva, Ester Cerdeira Sabino
hCoV-19/Brazil/SPBR-04/2020	EPI_ISL_414017	2020-03-04	Hospital SÃ£o Joaquim Beneficencia Portuguesa	Instituto Adolfo Lutz, Interdiciplinary Procedures Center, Strategic Laboratory	Claudio Tavares Sacchi, Claudia Regina GonÃ§alves, Fabiana Cristina Pereira dos Santos, Carlos Henrique Camargo, Maria do Carmo Sampaito Tavares Timenetsky, Daniela Bernardes Borges da Silva, Terezinha Maria de Paiva, Ester Cerdeira Sabino
hCoV-19/Switzerland/GE5373/2020	EPI_ISL_414020	2020-02-27	Laboratoire de Virologie, HUG	Swiss National Reference Centre for Influenza	LAUBSCHER Florian et al.
hCoV-19/Switzerland/VD5615/2020	EPI_ISL_414023	2020-03-01	Laboratoire de Virologie, HUG	Swiss National Reference Centre for Influenza	LAUBSCHER Florian et al.
hCoV-19/Scotland/CVR02/2020	EPI_ISL_414024	2020-03-02	West of Scotland Specialist Virology Centre, NHSGGC	MRC-University of Glasgow Centre for Virus Research	Emma Thomson, Antonia Ho; Kathy Smollett, Daniel Mair, Stephen Carmichael, Ana da Silva Filipe; Richard Orton, David L Robertson; Alasdair MacLean, Rory Gunson.
hCoV-19/Scotland/CVR03/2020	EPI_ISL_414025	2020-03-01	West of Scotland Specialist Virology Centre, NHSGGC	MRC-University of Glasgow Centre for Virus Research	Emma Thomson, Antonia Ho; Kathy Smollett, Daniel Mair, Stephen Carmichael, Ana da Silva Filipe; Richard Orton, David L Robertson; Alasdair MacLean, Rory Gunson.
hCoV-19/Scotland/CVR04/2020	EPI_ISL_414026	2020-03-04	West of Scotland Specialist Virology Centre, NHSGGC	MRC-University of Glasgow Centre for Virus Research	Emma Thomson, Antonia Ho; Kathy Smollett, Daniel Mair, Stephen Carmichael, Ana da Silva Filipe; Richard Orton, David L Robertson; Alasdair MacLean, Rory Gunson.
hCoV-19/Scotland/CVR05/2020	EPI_ISL_414027	2020-03-04	West of Scotland Specialist Virology Centre, NHSGGC	MRC-University of Glasgow Centre for Virus Research	Emma Thomson, Antonia Ho; Kathy Smollett, Daniel Mair, Stephen Carmichael, Ana da Silva Filipe; Richard Orton, David L Robertson; Alasdair MacLean, Rory Gunson.
hCoV-19/England/200641094/2020	EPI_ISL_414040	2020-02-05	Respiratory Virus Unit, Microbiology Services Colindale, Public Health England	Respiratory Virus Unit, Microbiology Services Colindale, Public Health England	Monica Galiano, Shahjahan Miah, Angie Lackenby, Omolola Akinbami, Tiina Talts, Leena Bhaw, Richard Myers, Steven Platt, Kirstin Edwards, Jonathan Hubb, Joanna Ellis, Maria Zambon
hCoV-19/England/200690245/2020	EPI_ISL_414041	2020-02-08	Respiratory Virus Unit, Microbiology Services Colindale, Public Health England	Respiratory Virus Unit, Microbiology Services Colindale, Public Health England	Monica Galiano, Shahjahan Miah, Angie Lackenby, Omolola Akinbami, Tiina Talts, Leena Bhaw, Richard Myers, Steven Platt, Kirstin Edwards, Jonathan Hubb, Joanna Ellis, Maria Zambon
hCoV-19/England/200690300/2020	EPI_ISL_414042	2020-02-08	Respiratory Virus Unit, Microbiology Services Colindale, Public Health England	Respiratory Virus Unit, Microbiology Services Colindale, Public Health England	Monica Galiano, Shahjahan Miah, Angie Lackenby, Omolola Akinbami, Tiina Talts, Leena Bhaw, Richard Myers, Steven Platt, Kirstin Edwards, Jonathan Hubb, Joanna Ellis, Maria Zambon
hCoV-19/England/200690306/2020	EPI_ISL_414043	2020-02-07	Respiratory Virus Unit, Microbiology Services Colindale, Public Health England	Respiratory Virus Unit, Microbiology Services Colindale, Public Health England	Monica Galiano, Shahjahan Miah, Angie Lackenby, Omolola Akinbami, Tiina Talts, Leena Bhaw, Richard Myers, Steven Platt, Kirstin Edwards, Jonathan Hubb, Joanna Ellis, Maria Zambon
hCoV-19/England/200690756/2020	EPI_ISL_414044	2020-02-08	Respiratory Virus Unit, Microbiology Services Colindale, Public Health England	Respiratory Virus Unit, Microbiology Services Colindale, Public Health England	Monica Galiano, Shahjahan Miah, Angie Lackenby, Omolola Akinbami, Tiina Talts, Leena Bhaw, Richard Myers, Steven Platt, Kirstin Edwards, Jonathan Hubb, Joanna Ellis, Maria Zambon
hCoV-19/Brazil-RJ/314/2020	EPI_ISL_414045	2020-03-04	LACEN RJ - LaboratÃ³rio Central de SaÃºde PÃºblica Noel Nutels	Instituto Oswaldo Cruz FIOCRUZ - Laboratory of Respiratory Viruses and Measles (LVRS)	Paola Resende, Alisson Fabri, Joilson Xavier, Sunando Roy, Fernando Motta, Aline Mattos, Milene Miranda, Cristiana Garcia, Braulia Caetano, Maria Ogrzewalska, Jonathan Lopes, Luciana Appolinario, Maria NÃ³brega, Marilda Siqueira
hCoV-19/USA/WA-UW15/2020	EPI_ISL_414363	2020-03-04	UW Virology Lab	UW Virology Lab	Pavitra Roychoudhury, Hong Xie, Keith Jerome, Alexander Greninger
hCoV-19/USA/WA-UW16/2020	EPI_ISL_414364	2020-03-05	UW Virology Lab	UW Virology Lab	Pavitra Roychoudhury, Hong Xie, Keith Jerome, Alexander Greninger
hCoV-19/USA/WA-UW17/2020	EPI_ISL_414365	2020-03-06	UW Virology Lab	UW Virology Lab	Pavitra Roychoudhury, Hong Xie, Keith Jerome, Alexander Greninger
hCoV-19/USA/WA-UW19/2020	EPI_ISL_414367	2020-03-05	UW Virology Lab	UW Virology Lab	Pavitra Roychoudhury, Hong Xie, Keith Jerome, Alexander Greninger
hCoV-19/USA/WA-UW21/2020	EPI_ISL_414369	2020-03-05	UW Virology Lab	UW Virology Lab	Pavitra Roychoudhury, Hong Xie, Keith Jerome, Alexander Greninger
hCoV-19/Singapore/12/2020	EPI_ISL_414378	2020-02-17	National Centre for Infectious Diseases	Programme in Emerging Infectious Diseases, Duke-NUS Medical School	Danielle E Anderson, Martin Linster, Yan Zhuang, Jayanthi Jayakumar, Louisa Sun, David CB Lye, Yee Sin Leo, Barnaby E Young, Yvonne CF Su, Gavin JD Smith
hCoV-19/Singapore/13/2020	EPI_ISL_414379	2020-02-18	National Centre for Infectious Diseases	Programme in Emerging Infectious Diseases, Duke-NUS Medical School	Danielle E Anderson, Martin Linster, Yan Zhuang, Jayanthi Jayakumar, David CB Lye, Yee Sin Leo, Barnaby E Young, Yvonne CF Su, Gavin JD Smith
hCoV-19/Singapore/14/2020	EPI_ISL_414380	2020-02-19	National Centre for Infectious Diseases	Programme in Emerging Infectious Diseases, Duke-NUS Medical School	Danielle E Anderson, Martin Linster, Yan Zhuang, Jayanthi Jayakumar, David CB Lye, Yee Sin Leo, Barnaby E Young, Yvonne CF Su, Gavin JD Smith
hCoV-19/Australia/QLD09/2020	EPI_ISL_414414	2020-02-29	Pathology Queensland	Public Health Virology Laboratory	Bixing Huang, Alyssa Pyke, Amanda De Jong, Andrew Van Den Hurk, Carmel Taylor, David Warrilow, Doris Genge, Elisabeth Gamez, Glen Hewitson, Ian Maxwell Mackay, Inga Sultana, Jamie McMahon, Jean Barcelon, Judy Northill, Mitchell Finger, Natalie Simpson, Neelima Nair, Peter Burtonclay, Peter Moore, Sarah Wheatley, Sean Moody, Sonja Hall-Mendelin, Timothy Gardam, and Frederick Moore
hCoV-19/Netherlands/Limburg_3/2020	EPI_ISL_414425	2020-03-03	Dutch COVID-19 response team	Erasmus Medical Center	David Nieuwenhuijse, Bas Oude Munnink, Reina Sikkema, Claudia Schapendonk, Irina Chestakova, Anne van der Linden, Mark Pronk, Pascal Lexmond, Corien Swaan, Manon Haverkate, Madelief Mollers, Mart Stein, Sandra Kengne Kamga Mobou, Jeroen van Kampen, Jolanda Voermans, Aura Timen, Corine GeurtsvanKessel, Annemiek van der Eijk, Richard Molenkamp, Marion Koopmans, on behalf of the Dutch national COVID…
hCoV-19/Netherlands/Limburg_4/2020	EPI_ISL_414426	2020-03-03	Dutch COVID-19 response team	Erasmus Medical Center	David Nieuwenhuijse, Bas Oude Munnink, Reina Sikkema, Claudia Schapendonk, Irina Chestakova, Anne van der Linden, Mark Pronk, Pascal Lexmond, Corien Swaan, Manon Haverkate, Madelief Mollers, Mart Stein, Sandra Kengne Kamga Mobou, Jeroen van Kampen, Jolanda Voermans, Aura Timen, Corine GeurtsvanKessel, Annemiek van der Eijk, Richard Molenkamp, Marion Koopmans, on behalf of the Dutch national COVID…
hCoV-19/Netherlands/Limburg_6/2020	EPI_ISL_414427	2020-03-03	Dutch COVID-19 response team	Erasmus Medical Center	David Nieuwenhuijse, Bas Oude Munnink, Reina Sikkema, Claudia Schapendonk, Irina Chestakova, Anne van der Linden, Mark Pronk, Pascal Lexmond, Corien Swaan, Manon Haverkate, Madelief Mollers, Mart Stein, Sandra Kengne Kamga Mobou, Jeroen van Kampen, Jolanda Voermans, Aura Timen, Corine GeurtsvanKessel, Annemiek van der Eijk, Richard Molenkamp, Marion Koopmans, on behalf of the Dutch national COVID…
hCoV-19/Netherlands/NoordBrabant_1/2020	EPI_ISL_414428	2020-03-02	Dutch COVID-19 response team	Erasmus Medical Center	David Nieuwenhuijse, Bas Oude Munnink, Reina Sikkema, Claudia Schapendonk, Irina Chestakova, Anne van der Linden, Mark Pronk, Pascal Lexmond, Corien Swaan, Manon Haverkate, Madelief Mollers, Mart Stein, Sandra Kengne Kamga Mobou, Jeroen van Kampen, Jolanda Voermans, Aura Timen, Corine GeurtsvanKessel, Annemiek van der Eijk, Richard Molenkamp, Marion Koopmans, on behalf of the Dutch national COVID…
hCoV-19/Netherlands/NoordBrabant_3/2020	EPI_ISL_414429	2020-03-02	Dutch COVID-19 response team	Erasmus Medical Center	David Nieuwenhuijse, Bas Oude Munnink, Reina Sikkema, Claudia Schapendonk, Irina Chestakova, Anne van der Linden, Mark Pronk, Pascal Lexmond, Corien Swaan, Manon Haverkate, Madelief Mollers, Mart Stein, Sandra Kengne Kamga Mobou, Jeroen van Kampen, Jolanda Voermans, Aura Timen, Corine GeurtsvanKessel, Annemiek van der Eijk, Richard Molenkamp, Marion Koopmans, on behalf of the Dutch national COVID…
hCoV-19/Netherlands/NoordBrabant_5/2020	EPI_ISL_414430	2020-03-05	Dutch COVID-19 response team	Erasmus Medical Center	David Nieuwenhuijse, Bas Oude Munnink, Reina Sikkema, Claudia Schapendonk, Irina Chestakova, Anne van der Linden, Mark Pronk, Pascal Lexmond, Corien Swaan, Manon Haverkate, Madelief Mollers, Mart Stein, Sandra Kengne Kamga Mobou, Jeroen van Kampen, Jolanda Voermans, Aura Timen, Corine GeurtsvanKessel, Annemiek van der Eijk, Richard Molenkamp, Marion Koopmans, on behalf of the Dutch national COVID…
hCoV-19/Netherlands/NoordBrabant_10/2020	EPI_ISL_414431	2020-03-02	Dutch COVID-19 response team	Erasmus Medical Center	David Nieuwenhuijse, Bas Oude Munnink, Reina Sikkema, Claudia Schapendonk, Irina Chestakova, Anne van der Linden, Mark Pronk, Pascal Lexmond, Corien Swaan, Manon Haverkate, Madelief Mollers, Mart Stein, Sandra Kengne Kamga Mobou, Jeroen van Kampen, Jolanda Voermans, Aura Timen, Corine GeurtsvanKessel, Annemiek van der Eijk, Richard Molenkamp, Marion Koopmans, on behalf of the Dutch national COVID…
hCoV-19/Netherlands/NoordBrabant_11/2020	EPI_ISL_414432	2020-03-02	Dutch COVID-19 response team	Erasmus Medical Center	David Nieuwenhuijse, Bas Oude Munnink, Reina Sikkema, Claudia Schapendonk, Irina Chestakova, Anne van der Linden, Mark Pronk, Pascal Lexmond, Corien Swaan, Manon Haverkate, Madelief Mollers, Mart Stein, Sandra Kengne Kamga Mobou, Jeroen van Kampen, Jolanda Voermans, Aura Timen, Corine GeurtsvanKessel, Annemiek van der Eijk, Richard Molenkamp, Marion Koopmans, on behalf of the Dutch national COVID…
hCoV-19/Netherlands/Utrecht_1/2020	EPI_ISL_414435	2020-03-03	Dutch COVID-19 response team	Erasmus Medical Center	David Nieuwenhuijse, Bas Oude Munnink, Reina Sikkema, Claudia Schapendonk, Irina Chestakova, Anne van der Linden, Mark Pronk, Pascal Lexmond, Corien Swaan, Manon Haverkate, Madelief Mollers, Mart Stein, Sandra Kengne Kamga Mobou, Jeroen van Kampen, Jolanda Voermans, Aura Timen, Corine GeurtsvanKessel, Annemiek van der Eijk, Richard Molenkamp, Marion Koopmans, on behalf of the Dutch national COVID…
hCoV-19/Netherlands/Utrecht_2/2020	EPI_ISL_414436	2020-03-03	Dutch COVID-19 response team	Erasmus Medical Center	David Nieuwenhuijse, Bas Oude Munnink, Reina Sikkema, Claudia Schapendonk, Irina Chestakova, Anne van der Linden, Mark Pronk, Pascal Lexmond, Corien Swaan, Manon Haverkate, Madelief Mollers, Mart Stein, Sandra Kengne Kamga Mobou, Jeroen van Kampen, Jolanda Voermans, Aura Timen, Corine GeurtsvanKessel, Annemiek van der Eijk, Richard Molenkamp, Marion Koopmans, on behalf of the Dutch national COVID…
hCoV-19/Netherlands/Utrecht_3/2020	EPI_ISL_414437	2020-03-03	Dutch COVID-19 response team	Erasmus Medical Center	David Nieuwenhuijse, Bas Oude Munnink, Reina Sikkema, Claudia Schapendonk, Irina Chestakova, Anne van der Linden, Mark Pronk, Pascal Lexmond, Corien Swaan, Manon Haverkate, Madelief Mollers, Mart Stein, Sandra Kengne Kamga Mobou, Jeroen van Kampen, Jolanda Voermans, Aura Timen, Corine GeurtsvanKessel, Annemiek van der Eijk, Richard Molenkamp, Marion Koopmans, on behalf of the Dutch national COVID…
hCoV-19/Netherlands/Utrecht_8/2020	EPI_ISL_414441	2020-03-03	Dutch COVID-19 response team	Erasmus Medical Center	David Nieuwenhuijse, Bas Oude Munnink, Reina Sikkema, Claudia Schapendonk, Irina Chestakova, Anne van der Linden, Mark Pronk, Pascal Lexmond, Corien Swaan, Manon Haverkate, Madelief Mollers, Mart Stein, Sandra Kengne Kamga Mobou, Jeroen van Kampen, Jolanda Voermans, Aura Timen, Corine GeurtsvanKessel, Annemiek van der Eijk, Richard Molenkamp, Marion Koopmans, on behalf of the Dutch national COVID…
hCoV-19/Netherlands/Utrecht_10/2020	EPI_ISL_414442	2020-03-03	Dutch COVID-19 response team	Erasmus Medical Center	David Nieuwenhuijse, Bas Oude Munnink, Reina Sikkema, Claudia Schapendonk, Irina Chestakova, Anne van der Linden, Mark Pronk, Pascal Lexmond, Corien Swaan, Manon Haverkate, Madelief Mollers, Mart Stein, Sandra Kengne Kamga Mobou, Jeroen van Kampen, Jolanda Voermans, Aura Timen, Corine GeurtsvanKessel, Annemiek van der Eijk, Richard Molenkamp, Marion Koopmans, on behalf of the Dutch national COVID…
hCoV-19/Netherlands/ZuidHolland_1/2020	EPI_ISL_414444	2020-03-02	Dutch COVID-19 response team	Erasmus Medical Center	David Nieuwenhuijse, Bas Oude Munnink, Reina Sikkema, Claudia Schapendonk, Irina Chestakova, Anne van der Linden, Mark Pronk, Pascal Lexmond, Corien Swaan, Manon Haverkate, Madelief Mollers, Mart Stein, Sandra Kengne Kamga Mobou, Jeroen van Kampen, Jolanda Voermans, Aura Timen, Corine GeurtsvanKessel, Annemiek van der Eijk, Richard Molenkamp, Marion Koopmans, on behalf of the Dutch national COVID…
hCoV-19/Netherlands/ZuidHolland_9/2020	EPI_ISL_414445	2020-03-03	Dutch COVID-19 response team	Erasmus Medical Center	David Nieuwenhuijse, Bas Oude Munnink, Reina Sikkema, Claudia Schapendonk, Irina Chestakova, Anne van der Linden, Mark Pronk, Pascal Lexmond, Corien Swaan, Manon Haverkate, Madelief Mollers, Mart Stein, Sandra Kengne Kamga Mobou, Jeroen van Kampen, Jolanda Voermans, Aura Timen, Corine GeurtsvanKessel, Annemiek van der Eijk, Richard Molenkamp, Marion Koopmans, on behalf of the Dutch national COVID…
hCoV-19/Netherlands/Limburg_5/2020	EPI_ISL_414448	2020-03-04	Dutch COVID-19 response team	Erasmus Medical Center	David Nieuwenhuijse, Bas Oude Munnink, Reina Sikkema, Claudia Schapendonk, Irina Chestakova, Anne van der Linden, Mark Pronk, Pascal Lexmond, Corien Swaan, Manon Haverkate, Madelief Mollers, Mart Stein, Sandra Kengne Kamga Mobou, Jeroen van Kampen, Jolanda Voermans, Aura Timen, Corine GeurtsvanKessel, Annemiek van der Eijk, Richard Molenkamp, Marion Koopmans, on behalf of the Dutch national COVID…
hCoV-19/Netherlands/NoordBrabant_4/2020	EPI_ISL_414450	2020-03-06	Dutch COVID-19 response team	Erasmus Medical Center	David Nieuwenhuijse, Bas Oude Munnink, Reina Sikkema, Claudia Schapendonk, Irina Chestakova, Anne van der Linden, Mark Pronk, Pascal Lexmond, Corien Swaan, Manon Haverkate, Madelief Mollers, Mart Stein, Sandra Kengne Kamga Mobou, Jeroen van Kampen, Jolanda Voermans, Aura Timen, Corine GeurtsvanKessel, Annemiek van der Eijk, Richard Molenkamp, Marion Koopmans, on behalf of the Dutch national COVID…
hCoV-19/Netherlands/NoordBrabant_6/2020	EPI_ISL_414451	2020-03-06	Dutch COVID-19 response team	Erasmus Medical Center	David Nieuwenhuijse, Bas Oude Munnink, Reina Sikkema, Claudia Schapendonk, Irina Chestakova, Anne van der Linden, Mark Pronk, Pascal Lexmond, Corien Swaan, Manon Haverkate, Madelief Mollers, Mart Stein, Sandra Kengne Kamga Mobou, Jeroen van Kampen, Jolanda Voermans, Aura Timen, Corine GeurtsvanKessel, Annemiek van der Eijk, Richard Molenkamp, Marion Koopmans, on behalf of the Dutch national COVID…
hCoV-19/Netherlands/NoordBrabant_12/2020	EPI_ISL_414452	2020-03-06	Dutch COVID-19 response team	Erasmus Medical Center	David Nieuwenhuijse, Bas Oude Munnink, Reina Sikkema, Claudia Schapendonk, Irina Chestakova, Anne van der Linden, Mark Pronk, Pascal Lexmond, Corien Swaan, Manon Haverkate, Madelief Mollers, Mart Stein, Sandra Kengne Kamga Mobou, Jeroen van Kampen, Jolanda Voermans, Aura Timen, Corine GeurtsvanKessel, Annemiek van der Eijk, Richard Molenkamp, Marion Koopmans, on behalf of the Dutch national COVID…
hCoV-19/Netherlands/NoordBrabant_13/2020	EPI_ISL_414453	2020-03-06	Dutch COVID-19 response team	Erasmus Medical Center	David Nieuwenhuijse, Bas Oude Munnink, Reina Sikkema, Claudia Schapendonk, Irina Chestakova, Anne van der Linden, Mark Pronk, Pascal Lexmond, Corien Swaan, Manon Haverkate, Madelief Mollers, Mart Stein, Sandra Kengne Kamga Mobou, Jeroen van Kampen, Jolanda Voermans, Aura Timen, Corine GeurtsvanKessel, Annemiek van der Eijk, Richard Molenkamp, Marion Koopmans, on behalf of the Dutch national COVID…
hCoV-19/Netherlands/NoordBrabant_15/2020	EPI_ISL_414455	2020-03-06	Dutch COVID-19 response team	Erasmus Medical Center	David Nieuwenhuijse, Bas Oude Munnink, Reina Sikkema, Claudia Schapendonk, Irina Chestakova, Anne van der Linden, Mark Pronk, Pascal Lexmond, Corien Swaan, Manon Haverkate, Madelief Mollers, Mart Stein, Sandra Kengne Kamga Mobou, Jeroen van Kampen, Jolanda Voermans, Aura Timen, Corine GeurtsvanKessel, Annemiek van der Eijk, Richard Molenkamp, Marion Koopmans, on behalf of the Dutch national COVID…
hCoV-19/Netherlands/NoordBrabant_16/2020	EPI_ISL_414456	2020-03-04	Dutch COVID-19 response team	Erasmus Medical Center	David Nieuwenhuijse, Bas Oude Munnink, Reina Sikkema, Claudia Schapendonk, Irina Chestakova, Anne van der Linden, Mark Pronk, Pascal Lexmond, Corien Swaan, Manon Haverkate, Madelief Mollers, Mart Stein, Sandra Kengne Kamga Mobou, Jeroen van Kampen, Jolanda Voermans, Aura Timen, Corine GeurtsvanKessel, Annemiek van der Eijk, Richard Molenkamp, Marion Koopmans, on behalf of the Dutch national COVID…
hCoV-19/Netherlands/NoordBrabant_17/2020	EPI_ISL_414457	2020-03-06	Dutch COVID-19 response team	Erasmus Medical Center	David Nieuwenhuijse, Bas Oude Munnink, Reina Sikkema, Claudia Schapendonk, Irina Chestakova, Anne van der Linden, Mark Pronk, Pascal Lexmond, Corien Swaan, Manon Haverkate, Madelief Mollers, Mart Stein, Sandra Kengne Kamga Mobou, Jeroen van Kampen, Jolanda Voermans, Aura Timen, Corine GeurtsvanKessel, Annemiek van der Eijk, Richard Molenkamp, Marion Koopmans, on behalf of the Dutch national COVID…
hCoV-19/Netherlands/NoordBrabant_18/2020	EPI_ISL_414458	2020-03-05	Dutch COVID-19 response team	Erasmus Medical Center	David Nieuwenhuijse, Bas Oude Munnink, Reina Sikkema, Claudia Schapendonk, Irina Chestakova, Anne van der Linden, Mark Pronk, Pascal Lexmond, Corien Swaan, Manon Haverkate, Madelief Mollers, Mart Stein, Sandra Kengne Kamga Mobou, Jeroen van Kampen, Jolanda Voermans, Aura Timen, Corine GeurtsvanKessel, Annemiek van der Eijk, Richard Molenkamp, Marion Koopmans, on behalf of the Dutch national COVID…
hCoV-19/Netherlands/NoordBrabant_19/2020	EPI_ISL_414459	2020-03-06	Dutch COVID-19 response team	Erasmus Medical Center	David Nieuwenhuijse, Bas Oude Munnink, Reina Sikkema, Claudia Schapendonk, Irina Chestakova, Anne van der Linden, Mark Pronk, Pascal Lexmond, Corien Swaan, Manon Haverkate, Madelief Mollers, Mart Stein, Sandra Kengne Kamga Mobou, Jeroen van Kampen, Jolanda Voermans, Aura Timen, Corine GeurtsvanKessel, Annemiek van der Eijk, Richard Molenkamp, Marion Koopmans, on behalf of the Dutch national COVID…
hCoV-19/Netherlands/Overijssel_2/2020	EPI_ISL_414460	2020-03-03	Dutch COVID-19 response team	Erasmus Medical Center	David Nieuwenhuijse, Bas Oude Munnink, Reina Sikkema, Claudia Schapendonk, Irina Chestakova, Anne van der Linden, Mark Pronk, Pascal Lexmond, Corien Swaan, Manon Haverkate, Madelief Mollers, Mart Stein, Sandra Kengne Kamga Mobou, Jeroen van Kampen, Jolanda Voermans, Aura Timen, Corine GeurtsvanKessel, Annemiek van der Eijk, Richard Molenkamp, Marion Koopmans, on behalf of the Dutch national COVID…
hCoV-19/Netherlands/Utrecht_6/2020	EPI_ISL_414461	2020-03-04	Dutch COVID-19 response team	Erasmus Medical Center	David Nieuwenhuijse, Bas Oude Munnink, Reina Sikkema, Claudia Schapendonk, Irina Chestakova, Anne van der Linden, Mark Pronk, Pascal Lexmond, Corien Swaan, Manon Haverkate, Madelief Mollers, Mart Stein, Sandra Kengne Kamga Mobou, Jeroen van Kampen, Jolanda Voermans, Aura Timen, Corine GeurtsvanKessel, Annemiek van der Eijk, Richard Molenkamp, Marion Koopmans, on behalf of the Dutch national COVID…
hCoV-19/Netherlands/Utrecht_12/2020	EPI_ISL_414462	2020-03-04	Dutch COVID-19 response team	Erasmus Medical Center	David Nieuwenhuijse, Bas Oude Munnink, Reina Sikkema, Claudia Schapendonk, Irina Chestakova, Anne van der Linden, Mark Pronk, Pascal Lexmond, Corien Swaan, Manon Haverkate, Madelief Mollers, Mart Stein, Sandra Kengne Kamga Mobou, Jeroen van Kampen, Jolanda Voermans, Aura Timen, Corine GeurtsvanKessel, Annemiek van der Eijk, Richard Molenkamp, Marion Koopmans, on behalf of the Dutch national COVID…
hCoV-19/Netherlands/Utrecht_13/2020	EPI_ISL_414463	2020-03-04	Dutch COVID-19 response team	Erasmus Medical Center	David Nieuwenhuijse, Bas Oude Munnink, Reina Sikkema, Claudia Schapendonk, Irina Chestakova, Anne van der Linden, Mark Pronk, Pascal Lexmond, Corien Swaan, Manon Haverkate, Madelief Mollers, Mart Stein, Sandra Kengne Kamga Mobou, Jeroen van Kampen, Jolanda Voermans, Aura Timen, Corine GeurtsvanKessel, Annemiek van der Eijk, Richard Molenkamp, Marion Koopmans, on behalf of the Dutch national COVID…
hCoV-19/Netherlands/Utrecht_14/2020	EPI_ISL_414464	2020-03-04	Dutch COVID-19 response team	Erasmus Medical Center	David Nieuwenhuijse, Bas Oude Munnink, Reina Sikkema, Claudia Schapendonk, Irina Chestakova, Anne van der Linden, Mark Pronk, Pascal Lexmond, Corien Swaan, Manon Haverkate, Madelief Mollers, Mart Stein, Sandra Kengne Kamga Mobou, Jeroen van Kampen, Jolanda Voermans, Aura Timen, Corine GeurtsvanKessel, Annemiek van der Eijk, Richard Molenkamp, Marion Koopmans, on behalf of the Dutch national COVID…
hCoV-19/Netherlands/ZuidHolland_5/2020	EPI_ISL_414465	2020-03-04	Dutch COVID-19 response team	Erasmus Medical Center	David Nieuwenhuijse, Bas Oude Munnink, Reina Sikkema, Claudia Schapendonk, Irina Chestakova, Anne van der Linden, Mark Pronk, Pascal Lexmond, Corien Swaan, Manon Haverkate, Madelief Mollers, Mart Stein, Sandra Kengne Kamga Mobou, Jeroen van Kampen, Jolanda Voermans, Aura Timen, Corine GeurtsvanKessel, Annemiek van der Eijk, Richard Molenkamp, Marion Koopmans, on behalf of the Dutch national COVID…
hCoV-19/Netherlands/ZuidHolland_6/2020	EPI_ISL_414466	2020-03-04	Dutch COVID-19 response team	Erasmus Medical Center	David Nieuwenhuijse, Bas Oude Munnink, Reina Sikkema, Claudia Schapendonk, Irina Chestakova, Anne van der Linden, Mark Pronk, Pascal Lexmond, Corien Swaan, Manon Haverkate, Madelief Mollers, Mart Stein, Sandra Kengne Kamga Mobou, Jeroen van Kampen, Jolanda Voermans, Aura Timen, Corine GeurtsvanKessel, Annemiek van der Eijk, Richard Molenkamp, Marion Koopmans, on behalf of the Dutch national COVID…
hCoV-19/Netherlands/ZuidHolland_7/2020	EPI_ISL_414467	2020-03-05	Dutch COVID-19 response team	Erasmus Medical Center	David Nieuwenhuijse, Bas Oude Munnink, Reina Sikkema, Claudia Schapendonk, Irina Chestakova, Anne van der Linden, Mark Pronk, Pascal Lexmond, Corien Swaan, Manon Haverkate, Madelief Mollers, Mart Stein, Sandra Kengne Kamga Mobou, Jeroen van Kampen, Jolanda Voermans, Aura Timen, Corine GeurtsvanKessel, Annemiek van der Eijk, Richard Molenkamp, Marion Koopmans, on behalf of the Dutch national COVID…
hCoV-19/Netherlands/ZuidHolland_8/2020	EPI_ISL_414468	2020-03-06	Dutch COVID-19 response team	Erasmus Medical Center	David Nieuwenhuijse, Bas Oude Munnink, Reina Sikkema, Claudia Schapendonk, Irina Chestakova, Anne van der Linden, Mark Pronk, Pascal Lexmond, Corien Swaan, Manon Haverkate, Madelief Mollers, Mart Stein, Sandra Kengne Kamga Mobou, Jeroen van Kampen, Jolanda Voermans, Aura Timen, Corine GeurtsvanKessel, Annemiek van der Eijk, Richard Molenkamp, Marion Koopmans, on behalf of the Dutch national COVID…
hCoV-19/Netherlands/ZuidHolland_11/2020	EPI_ISL_414469	2020-03-04	Dutch COVID-19 response team	Erasmus Medical Center	David Nieuwenhuijse, Bas Oude Munnink, Reina Sikkema, Claudia Schapendonk, Irina Chestakova, Anne van der Linden, Mark Pronk, Pascal Lexmond, Corien Swaan, Manon Haverkate, Madelief Mollers, Mart Stein, Sandra Kengne Kamga Mobou, Jeroen van Kampen, Jolanda Voermans, Aura Timen, Corine GeurtsvanKessel, Annemiek van der Eijk, Richard Molenkamp, Marion Koopmans, on behalf of the Dutch national COVID…
hCoV-19/Netherlands/ZuidHolland_13/2020	EPI_ISL_414470	2020-03-06	Dutch COVID-19 response team	Erasmus Medical Center	David Nieuwenhuijse, Bas Oude Munnink, Reina Sikkema, Claudia Schapendonk, Irina Chestakova, Anne van der Linden, Mark Pronk, Pascal Lexmond, Corien Swaan, Manon Haverkate, Madelief Mollers, Mart Stein, Sandra Kengne Kamga Mobou, Jeroen van Kampen, Jolanda Voermans, Aura Timen, Corine GeurtsvanKessel, Annemiek van der Eijk, Richard Molenkamp, Marion Koopmans, on behalf of the Dutch national COVID…
hCoV-19/Netherlands/ZuidHolland_14/2020	EPI_ISL_414471	2020-03-05	Dutch COVID-19 response team	Erasmus Medical Center	David Nieuwenhuijse, Bas Oude Munnink, Reina Sikkema, Claudia Schapendonk, Irina Chestakova, Anne van der Linden, Mark Pronk, Pascal Lexmond, Corien Swaan, Manon Haverkate, Madelief Mollers, Mart Stein, Sandra Kengne Kamga Mobou, Jeroen van Kampen, Jolanda Voermans, Aura Timen, Corine GeurtsvanKessel, Annemiek van der Eijk, Richard Molenkamp, Marion Koopmans, on behalf of the Dutch national COVID…
hCoV-19/USA/NY1-PV08001/2020	EPI_ISL_414476	2020-02-29	MSHS Clinical Microbiology Laboratories	MSHS Pathogen Surveillance Program	Gopi Patel, Emilia Sordillo, Melissa Gitman, Alberto Paniz-mondolfi, Matthew Hernandez, Shelcie Fabre, Jose Polanco, Ana Sylvia Gonzalez-Reiche, Zenab Khan, Nancy Francoeur, Melissa Smith, Robert Sebra, Lisa Miorin, Wen-chun Liu, Randy Albrecht, Judith Aberg, Florian Krammer, Adolfo Garcia-Sarstre, Viviana Simon, Harm van Bakel
hCoV-19/USA/CruiseA-21/2020	EPI_ISL_414480	2020-02-21	unknown	Pathogen Discovery, Respiratory Viruses Branch, Division of Viral Diseases, Centers for Disease Control and Prevention	Ying Tao, Krista Queen, Clinton R. Paden, Anna Uehara, Jing Zhang, Yan Li, Mary S. Keckler, Alison S. Laufer Halpin, Haibin Wang, Jasmine Padilla, Justin Lee, Christopher A. Elkins, Susan I. Gerber, Suxiang Tong
hCoV-19/USA/CruiseA-23/2020	EPI_ISL_414482	2020-02-18	unknown	Pathogen Discovery, Respiratory Viruses Branch, Division of Viral Diseases, Centers for Disease Control and Prevention	Krista Queen, Anna Uehara, Ying Tao, Clinton R. Paden, Jing Zhang, Yan Li, Haibin Wang, Shifaq Kamili, Xiaoyan Lu, Brian Lynch, Senthil Kumar K. Sakthivel, Brett L. Whitaker, Lijuan Wang, Janna' R. Murray, Jasmine Padilla, Justin Lee, Susan I. Gerber, Stephen Lindstrom, Suxiang Tong
hCoV-19/USA/CruiseA-24/2020	EPI_ISL_414483	2020-02-17	unknown	Pathogen Discovery, Respiratory Viruses Branch, Division of Viral Diseases, Centers for Disease Control and Prevention	Krista Queen, Anna Uehara, Ying Tao, Clinton R. Paden, Jing Zhang, Yan Li, Haibin Wang, Shifaq Kamili, Xiaoyan Lu, Brian Lynch, Senthil Kumar K. Sakthivel, Brett L. Whitaker, Lijuan Wang, Janna' R. Murray, Jasmine Padilla, Justin Lee, Susan I. Gerber, Stephen Lindstrom, Suxiang Tong
hCoV-19/USA/CruiseA-26/2020	EPI_ISL_414485	2020-02-24	unknown	Pathogen Discovery, Respiratory Viruses Branch, Division of Viral Diseases, Centers for Disease Control and Prevention	Krista Queen, Anna Uehara, Ying Tao, Clinton R. Paden, Jing Zhang, Yan Li, Haibin Wang, Shifaq Kamili, Xiaoyan Lu, Brian Lynch, Senthil Kumar K. Sakthivel, Brett L. Whitaker, Lijuan Wang, Janna' R. Murray, Jasmine Padilla, Justin Lee, Susan I. Gerber, Stephen Lindstrom, Suxiang Tong
hCoV-19/Wales/PHW03/2020	EPI_ISL_414486	2020-03-07	Wales Specialist Virology Centre	Public Health Wales Microbiology Cardiff	Catherine Moore, Joanne Watkins, Sally Corden, Tom Connor
hCoV-19/Ireland/COR-20134/2020	EPI_ISL_414487	2020-03-04	UCD National Virus Reference Laboratory	UCD National Virus Reference Laboratory	Michael Carr, Gabriel Gonzalez, Jonathan Dean, Suzie Coughlan, Alison Murphy, Kevin Byrne, Ken Wolfe, Jeff Connell, Brendan Loftus, Cillian F De Gascun
hCoV-19/Wales/PHW05/2020	EPI_ISL_414488	2020-03-08	Wales Specialist Virology Centre	Public Health Wales Microbiology Cardiff	Catherine Moore, Joanne Watkins, Sally Corden, Tom Connor
hCoV-19/Spain/Valencia1/2020	EPI_ISL_414495	2020-03-08	Servicio Microbiologia. Hospital Clinico Universitario. Valencia. Sequencing and Bioinformatics Service. Molecular Epidemiology Laboratory. FISABIO-Public Health
hCoV-19/Spain/Valencia2/2020	EPI_ISL_414496	2020-03-04	Servicio Microbiologia. Hospital Clinico Universitario. Valencia. Sequencing and Bioinformatics Service. Molecular Epidemiology Laboratory. FISABIO-Public Health
hCoV-19/Germany/NRW-02-1/2020	EPI_ISL_414497	2020-02-25	Center of Medical Microbiology, Virology, and Hospital Hygiene, University of Duesseldorf	Center of Medical Microbiology, Virology, and Hospital Hygiene, University of Duesseldorf	Ortwin Adams, Marcel Andree, Alexander Dilthey, Torsten Feldt, Sandra Hauka, Torsten Houwaart, BjÃ¶rn-Erik Jensen, Detlef Kindgen-Milles, Malte Kohns Vasconcelos, Klaus Pfeffer, Tina Senff, Daniel Strelow, JÃ¶rg Timm, Andreas Walker, Tobias Wienemann
hCoV-19/Germany/NRW-03/2020	EPI_ISL_414498	2020-02-26	Center of Medical Microbiology, Virology, and Hospital Hygiene, University of Duesseldorf	Center of Medical Microbiology, Virology, and Hospital Hygiene, University of Duesseldorf	Ortwin Adams, Marcel Andree, Alexander Dilthey, Torsten Feldt, Sandra Hauka, Torsten Houwaart, BjÃ¶rn-Erik Jensen, Detlef Kindgen-Milles, Malte Kohns Vasconcelos, Klaus Pfeffer, Tina Senff, Daniel Strelow, JÃ¶rg Timm, Andreas Walker, Tobias Wienemann
hCoV-19/Germany/NRW-04/2020	EPI_ISL_414499	2020-02-26	Center of Medical Microbiology, Virology, and Hospital Hygiene, University of Duesseldorf	Center of Medical Microbiology, Virology, and Hospital Hygiene, University of Duesseldorf	Ortwin Adams, Marcel Andree, Alexander Dilthey, Torsten Feldt, Sandra Hauka, Torsten Houwaart, BjÃ¶rn-Erik Jensen, Detlef Kindgen-Milles, Malte Kohns Vasconcelos, Klaus Pfeffer, Tina Senff, Daniel Strelow, JÃ¶rg Timm, Andreas Walker, Tobias Wienemann
hCoV-19/England/Sheff01/2020	EPI_ISL_414500	2020-03-04	Virology Department, Sheffield Teaching Hospitals NHS Foundation Trust	Department of Infection, Immunity and Cardiovascular Disease, The Florey Institute, The Medical School, University of Sheffield	Thushan de Silva, Matthew Parker, Matthew Wyles, Mehmet Yavuz, Mohammad Raza, Cariad Evans
hCoV-19/England/Sheff02/2020	EPI_ISL_414501	2020-03-03	Virology Department, Sheffield Teaching Hospitals NHS Foundation Trust	Department of Infection, Immunity and Cardiovascular Disease, The Florey Institute, The Medical School, University of Sheffield	Thushan de Silva, Matthew Parker, Matthew Wyles, Mehmet Yavuz, Mohammad Raza, Cariad Evans
hCoV-19/Germany/NRW-05/2020	EPI_ISL_414504	2020-02-26	Center of Medical Microbiology, Virology, and Hospital Hygiene, University of Duesseldorf	Center of Medical Microbiology, Virology, and Hospital Hygiene, University of Duesseldorf	Ortwin Adams, Marcel Andree, Alexander Dilthey, Torsten Feldt, Sandra Hauka, Torsten Houwaart, BjÃ¶rn-Erik Jensen, Detlef Kindgen-Milles, Malte Kohns Vasconcelos, Klaus Pfeffer, Tina Senff, Daniel Strelow, JÃ¶rg Timm, Andreas Walker, Tobias Wienemann
hCoV-19/Germany/NRW-06/2020	EPI_ISL_414505	2020-02-27	Center of Medical Microbiology, Virology, and Hospital Hygiene, University of Duesseldorf	Center of Medical Microbiology, Virology, and Hospital Hygiene, University of Duesseldorf	Ortwin Adams, Marcel Andree, Alexander Dilthey, Torsten Feldt, Sandra Hauka, Torsten Houwaart, BjÃ¶rn-Erik Jensen, Detlef Kindgen-Milles, Malte Kohns Vasconcelos, Klaus Pfeffer, Tina Senff, Daniel Strelow, JÃ¶rg Timm, Andreas Walker, Tobias Wienemann
hCoV-19/Germany/NRW-07/2020	EPI_ISL_414506	2020-02-27	Center of Medical Microbiology, Virology, and Hospital Hygiene, University of Duesseldorf	Center of Medical Microbiology, Virology, and Hospital Hygiene, University of Duesseldorf	Ortwin Adams, Marcel Andree, Alexander Dilthey, Torsten Feldt, Sandra Hauka, Torsten Houwaart, BjÃ¶rn-Erik Jensen, Detlef Kindgen-Milles, Malte Kohns Vasconcelos, Klaus Pfeffer, Tina Senff, Daniel Strelow, JÃ¶rg Timm, Andreas Walker, Tobias Wienemann
hCoV-19/Germany/NRW-011/2020	EPI_ISL_414507	2020-03-03	Center of Medical Microbiology, Virology, and Hospital Hygiene, University of Duesseldorf	Center of Medical Microbiology, Virology, and Hospital Hygiene, University of Duesseldorf	Ortwin Adams, Marcel Andree, Alexander Dilthey, Torsten Feldt, Sandra Hauka, Torsten Houwaart, BjÃ¶rn-Erik Jensen, Detlef Kindgen-Milles, Malte Kohns Vasconcelos, Klaus Pfeffer, Tina Senff, Daniel Strelow, JÃ¶rg Timm, Andreas Walker, Tobias Wienemann
hCoV-19/Germany/NRW-08/2020	EPI_ISL_414508	2020-02-27	Center of Medical Microbiology, Virology, and Hospital Hygiene, University of Duesseldorf	Center of Medical Microbiology, Virology, and Hospital Hygiene, University of Duesseldorf	Ortwin Adams, Marcel Andree, Alexander Dilthey, Torsten Feldt, Sandra Hauka, Torsten Houwaart, BjÃ¶rn-Erik Jensen, Detlef Kindgen-Milles, Malte Kohns Vasconcelos, Klaus Pfeffer, Tina Senff, Daniel Strelow, JÃ¶rg Timm, Andreas Walker, Tobias Wienemann
hCoV-19/Germany/NRW-09/2020	EPI_ISL_414509	2020-02-28	Center of Medical Microbiology, Virology, and Hospital Hygiene, University of Duesseldorf	Center of Medical Microbiology, Virology, and Hospital Hygiene, University of Duesseldorf	Ortwin Adams, Marcel Andree, Alexander Dilthey, Torsten Feldt, Sandra Hauka, Torsten Houwaart, BjÃ¶rn-Erik Jensen, Detlef Kindgen-Milles, Malte Kohns Vasconcelos, Klaus Pfeffer, Tina Senff, Daniel Strelow, JÃ¶rg Timm, Andreas Walker, Tobias Wienemann
hCoV-19/Shanghai/SH01/2020	EPI_ISL_414510	2020-02-02	unknown	Key Laboratory of Medical Molecular Virology (MOE/NHC/CAMS)	Zhang,R., Yi,Z., Wang,Y., Teng,Z., Xu,W., Song,W., Cai,X., Sun,Z., Gu,C., Zhou,Y., Chen,H., Ye,R., Han,W., Zhu,Y., Feng,F., Fang,F., Li,C., Zhang,X., Qu,D., Fu,C., Xie,Y. and Yuan,Z.
hCoV-19/Germany/BavPat2/2020	EPI_ISL_414520	2020-03-02	Bundeswehr Institute of Microbiology	Bundeswehr Institute of Microbiology	Mathias C Walter, Markus H Antwerpen and Roman WÃ¶lfel
hCoV-19/Germany/BavPat3/2020	EPI_ISL_414521	2020-03-02	Bundeswehr Institute of Microbiology	Bundeswehr Institute of Microbiology	Mathias C Walter, Markus H Antwerpen and Roman WÃ¶lfel
hCoV-19/England/200990002/2020	EPI_ISL_414522	2020-02-28	Respiratory Virus Unit, Microbiology Services Colindale, Public Health England	Respiratory Virus Unit, Microbiology Services Colindale, Public Health England	Monica Galiano, Shahjahan Miah, Angie Lackenby, Omolola Akinbami, Tiina Talts, Leena Bhaw, Richard Myers, Steven Platt, Kirstin Edwards, Jonathan Hubb, Joanna Ellis, Maria Zambon
hCoV-19/England/200990660/2020	EPI_ISL_414523	2020-02-27	Respiratory Virus Unit, Microbiology Services Colindale, Public Health England	Respiratory Virus Unit, Microbiology Services Colindale, Public Health England	Monica Galiano, Shahjahan Miah, Angie Lackenby, Omolola Akinbami, Tiina Talts, Leena Bhaw, Richard Myers, Steven Platt, Kirstin Edwards, Jonathan Hubb, Joanna Ellis, Maria Zambon
hCoV-19/England/200991076/2020	EPI_ISL_414524	2020-03-01	Respiratory Virus Unit, Microbiology Services Colindale, Public Health England	Respiratory Virus Unit, Microbiology Services Colindale, Public Health England	Monica Galiano, Shahjahan Miah, Angie Lackenby, Omolola Akinbami, Tiina Talts, Leena Bhaw, Richard Myers, Steven Platt, Kirstin Edwards, Jonathan Hubb, Joanna Ellis, Maria Zambon
hCoV-19/England/201040081/2020	EPI_ISL_414525	2020-03-02	Respiratory Virus Unit, Microbiology Services Colindale, Public Health England	Respiratory Virus Unit, Microbiology Services Colindale, Public Health England	Monica Galiano, Shahjahan Miah, Angie Lackenby, Omolola Akinbami, Tiina Talts, Leena Bhaw, Richard Myers, Steven Platt, Kirstin Edwards, Jonathan Hubb, Joanna Ellis, Maria Zambon
hCoV-19/Netherlands/NoordBrabant_21/2020	EPI_ISL_414530	2020-03-04	Dutch COVID-19 response team	Erasmus Medical Center	David Nieuwenhuijse, Bas Oude Munnink, Reina Sikkema, Claudia Schapendonk, Irina Chestakova, Anne van der Linden, Mark Pronk, Pascal Lexmond, Corien Swaan, Manon Haverkate, Madelief Mollers, Mart Stein, Sandra Kengne Kamga Mobou, Jeroen van Kampen, Jolanda Voermans, Aura Timen, Corine GeurtsvanKessel, Annemiek van der Eijk, Richard Molenkamp, Marion Koopmans, on behalf of the Dutch national COVID…
hCoV-19/Netherlands/NoordBrabant_22/2020	EPI_ISL_414531	2020-03-04	Dutch COVID-19 response team	Erasmus Medical Center	David Nieuwenhuijse, Bas Oude Munnink, Reina Sikkema, Claudia Schapendonk, Irina Chestakova, Anne van der Linden, Mark Pronk, Pascal Lexmond, Corien Swaan, Manon Haverkate, Madelief Mollers, Mart Stein, Sandra Kengne Kamga Mobou, Jeroen van Kampen, Jolanda Voermans, Aura Timen, Corine GeurtsvanKessel, Annemiek van der Eijk, Richard Molenkamp, Marion Koopmans, on behalf of the Dutch national COVID…
hCoV-19/Netherlands/NoordBrabant_23/2020	EPI_ISL_414532	2020-03-05	Dutch COVID-19 response team	Erasmus Medical Center	David Nieuwenhuijse, Bas Oude Munnink, Reina Sikkema, Claudia Schapendonk, Irina Chestakova, Anne van der Linden, Mark Pronk, Pascal Lexmond, Corien Swaan, Manon Haverkate, Madelief Mollers, Mart Stein, Sandra Kengne Kamga Mobou, Jeroen van Kampen, Jolanda Voermans, Aura Timen, Corine GeurtsvanKessel, Annemiek van der Eijk, Richard Molenkamp, Marion Koopmans, on behalf of the Dutch national COVID…
hCoV-19/Netherlands/NoordBrabant_24/2020	EPI_ISL_414533	2020-03-06	Dutch COVID-19 response team	Erasmus Medical Center	David Nieuwenhuijse, Bas Oude Munnink, Reina Sikkema, Claudia Schapendonk, Irina Chestakova, Anne van der Linden, Mark Pronk, Pascal Lexmond, Corien Swaan, Manon Haverkate, Madelief Mollers, Mart Stein, Sandra Kengne Kamga Mobou, Jeroen van Kampen, Jolanda Voermans, Aura Timen, Corine GeurtsvanKessel, Annemiek van der Eijk, Richard Molenkamp, Marion Koopmans, on behalf of the Dutch national COVID…
hCoV-19/Netherlands/NoordBrabant_25/2020	EPI_ISL_414534	2020-03-06	Dutch COVID-19 response team	Erasmus Medical Center	David Nieuwenhuijse, Bas Oude Munnink, Reina Sikkema, Claudia Schapendonk, Irina Chestakova, Anne van der Linden, Mark Pronk, Pascal Lexmond, Corien Swaan, Manon Haverkate, Madelief Mollers, Mart Stein, Sandra Kengne Kamga Mobou, Jeroen van Kampen, Jolanda Voermans, Aura Timen, Corine GeurtsvanKessel, Annemiek van der Eijk, Richard Molenkamp, Marion Koopmans, on behalf of the Dutch national COVID…
hCoV-19/Netherlands/NoordBrabant_26/2020	EPI_ISL_414535	2020-03-06	Dutch COVID-19 response team	Erasmus Medical Center	David Nieuwenhuijse, Bas Oude Munnink, Reina Sikkema, Claudia Schapendonk, Irina Chestakova, Anne van der Linden, Mark Pronk, Pascal Lexmond, Corien Swaan, Manon Haverkate, Madelief Mollers, Mart Stein, Sandra Kengne Kamga Mobou, Jeroen van Kampen, Jolanda Voermans, Aura Timen, Corine GeurtsvanKessel, Annemiek van der Eijk, Richard Molenkamp, Marion Koopmans, on behalf of the Dutch national COVID…
hCoV-19/Netherlands/NoordBrabant_27/2020	EPI_ISL_414536	2020-03-08	Dutch COVID-19 response team	Erasmus Medical Center	David Nieuwenhuijse, Bas Oude Munnink, Reina Sikkema, Claudia Schapendonk, Irina Chestakova, Anne van der Linden, Mark Pronk, Pascal Lexmond, Corien Swaan, Manon Haverkate, Madelief Mollers, Mart Stein, Sandra Kengne Kamga Mobou, Jeroen van Kampen, Jolanda Voermans, Aura Timen, Corine GeurtsvanKessel, Annemiek van der Eijk, Richard Molenkamp, Marion Koopmans, on behalf of the Dutch national COVID…
hCoV-19/Netherlands/NoordBrabant_28/2020	EPI_ISL_414537	2020-03-08	Dutch COVID-19 response team	Erasmus Medical Center	David Nieuwenhuijse, Bas Oude Munnink, Reina Sikkema, Claudia Schapendonk, Irina Chestakova, Anne van der Linden, Mark Pronk, Pascal Lexmond, Corien Swaan, Manon Haverkate, Madelief Mollers, Mart Stein, Sandra Kengne Kamga Mobou, Jeroen van Kampen, Jolanda Voermans, Aura Timen, Corine GeurtsvanKessel, Annemiek van der Eijk, Richard Molenkamp, Marion Koopmans, on behalf of the Dutch national COVID…
hCoV-19/Netherlands/NoordBrabant_29/2020	EPI_ISL_414538	2020-03-08	Dutch COVID-19 response team	Erasmus Medical Center	David Nieuwenhuijse, Bas Oude Munnink, Reina Sikkema, Claudia Schapendonk, Irina Chestakova, Anne van der Linden, Mark Pronk, Pascal Lexmond, Corien Swaan, Manon Haverkate, Madelief Mollers, Mart Stein, Sandra Kengne Kamga Mobou, Jeroen van Kampen, Jolanda Voermans, Aura Timen, Corine GeurtsvanKessel, Annemiek van der Eijk, Richard Molenkamp, Marion Koopmans, on behalf of the Dutch national COVID…
hCoV-19/Netherlands/NoordBrabant_30/2020	EPI_ISL_414539	2020-03-08	Dutch COVID-19 response team	Erasmus Medical Center	David Nieuwenhuijse, Bas Oude Munnink, Reina Sikkema, Claudia Schapendonk, Irina Chestakova, Anne van der Linden, Mark Pronk, Pascal Lexmond, Corien Swaan, Manon Haverkate, Madelief Mollers, Mart Stein, Sandra Kengne Kamga Mobou, Jeroen van Kampen, Jolanda Voermans, Aura Timen, Corine GeurtsvanKessel, Annemiek van der Eijk, Richard Molenkamp, Marion Koopmans, on behalf of the Dutch national COVID…
hCoV-19/Netherlands/NoordBrabant_31/2020	EPI_ISL_414540	2020-03-08	Dutch COVID-19 response team	Erasmus Medical Center	David Nieuwenhuijse, Bas Oude Munnink, Reina Sikkema, Claudia Schapendonk, Irina Chestakova, Anne van der Linden, Mark Pronk, Pascal Lexmond, Corien Swaan, Manon Haverkate, Madelief Mollers, Mart Stein, Sandra Kengne Kamga Mobou, Jeroen van Kampen, Jolanda Voermans, Aura Timen, Corine GeurtsvanKessel, Annemiek van der Eijk, Richard Molenkamp, Marion Koopmans, on behalf of the Dutch national COVID…
hCoV-19/Netherlands/NoordBrabant_32/2020	EPI_ISL_414541	2020-03-08	Dutch COVID-19 response team	Erasmus Medical Center	David Nieuwenhuijse, Bas Oude Munnink, Reina Sikkema, Claudia Schapendonk, Irina Chestakova, Anne van der Linden, Mark Pronk, Pascal Lexmond, Corien Swaan, Manon Haverkate, Madelief Mollers, Mart Stein, Sandra Kengne Kamga Mobou, Jeroen van Kampen, Jolanda Voermans, Aura Timen, Corine GeurtsvanKessel, Annemiek van der Eijk, Richard Molenkamp, Marion Koopmans, on behalf of the Dutch national COVID…
hCoV-19/Netherlands/NoordBrabant_35/2020	EPI_ISL_414544	2020-03-09	Dutch COVID-19 response team	Erasmus Medical Center	David Nieuwenhuijse, Bas Oude Munnink, Reina Sikkema, Claudia Schapendonk, Irina Chestakova, Anne van der Linden, Mark Pronk, Pascal Lexmond, Corien Swaan, Manon Haverkate, Madelief Mollers, Mart Stein, Sandra Kengne Kamga Mobou, Jeroen van Kampen, Jolanda Voermans, Aura Timen, Corine GeurtsvanKessel, Annemiek van der Eijk, Richard Molenkamp, Marion Koopmans, on behalf of the Dutch national COVID…
hCoV-19/Netherlands/NoordBrabant_37/2020	EPI_ISL_414546	2020-03-06	Dutch COVID-19 response team	Erasmus Medical Center	David Nieuwenhuijse, Bas Oude Munnink, Reina Sikkema, Claudia Schapendonk, Irina Chestakova, Anne van der Linden, Mark Pronk, Pascal Lexmond, Corien Swaan, Manon Haverkate, Madelief Mollers, Mart Stein, Sandra Kengne Kamga Mobou, Jeroen van Kampen, Jolanda Voermans, Aura Timen, Corine GeurtsvanKessel, Annemiek van der Eijk, Richard Molenkamp, Marion Koopmans, on behalf of the Dutch national COVID…
hCoV-19/Netherlands/NoordBrabant_38/2020	EPI_ISL_414547	2020-03-06	Dutch COVID-19 response team	Erasmus Medical Center	David Nieuwenhuijse, Bas Oude Munnink, Reina Sikkema, Claudia Schapendonk, Irina Chestakova, Anne van der Linden, Mark Pronk, Pascal Lexmond, Corien Swaan, Manon Haverkate, Madelief Mollers, Mart Stein, Sandra Kengne Kamga Mobou, Jeroen van Kampen, Jolanda Voermans, Aura Timen, Corine GeurtsvanKessel, Annemiek van der Eijk, Richard Molenkamp, Marion Koopmans, on behalf of the Dutch national COVID…
hCoV-19/Netherlands/NoordBrabant_39/2020	EPI_ISL_414548	2020-03-04	Dutch COVID-19 response team	Erasmus Medical Center	David Nieuwenhuijse, Bas Oude Munnink, Reina Sikkema, Claudia Schapendonk, Irina Chestakova, Anne van der Linden, Mark Pronk, Pascal Lexmond, Corien Swaan, Manon Haverkate, Madelief Mollers, Mart Stein, Sandra Kengne Kamga Mobou, Jeroen van Kampen, Jolanda Voermans, Aura Timen, Corine GeurtsvanKessel, Annemiek van der Eijk, Richard Molenkamp, Marion Koopmans, on behalf of the Dutch national COVID…
hCoV-19/Netherlands/NoordHolland_2/2020	EPI_ISL_414549	2020-03-03	Dutch COVID-19 response team	Erasmus Medical Center	David Nieuwenhuijse, Bas Oude Munnink, Reina Sikkema, Claudia Schapendonk, Irina Chestakova, Anne van der Linden, Mark Pronk, Pascal Lexmond, Corien Swaan, Manon Haverkate, Madelief Mollers, Mart Stein, Sandra Kengne Kamga Mobou, Jeroen van Kampen, Jolanda Voermans, Aura Timen, Corine GeurtsvanKessel, Annemiek van der Eijk, Richard Molenkamp, Marion Koopmans, on behalf of the Dutch national COVID…
hCoV-19/Netherlands/Overijssel_2/2020	EPI_ISL_414550	2020-03-06	Dutch COVID-19 response team	Erasmus Medical Center	David Nieuwenhuijse, Bas Oude Munnink, Reina Sikkema, Claudia Schapendonk, Irina Chestakova, Anne van der Linden, Mark Pronk, Pascal Lexmond, Corien Swaan, Manon Haverkate, Madelief Mollers, Mart Stein, Sandra Kengne Kamga Mobou, Jeroen van Kampen, Jolanda Voermans, Aura Timen, Corine GeurtsvanKessel, Annemiek van der Eijk, Richard Molenkamp, Marion Koopmans, on behalf of the Dutch national COVID…
hCoV-19/Netherlands/Utrecht_12/2020	EPI_ISL_414551	2020-03-07	Dutch COVID-19 response team	Erasmus Medical Center	David Nieuwenhuijse, Bas Oude Munnink, Reina Sikkema, Claudia Schapendonk, Irina Chestakova, Anne van der Linden, Mark Pronk, Pascal Lexmond, Corien Swaan, Manon Haverkate, Madelief Mollers, Mart Stein, Sandra Kengne Kamga Mobou, Jeroen van Kampen, Jolanda Voermans, Aura Timen, Corine GeurtsvanKessel, Annemiek van der Eijk, Richard Molenkamp, Marion Koopmans, on behalf of the Dutch national COVID…
hCoV-19/Netherlands/Utrecht_14/2020	EPI_ISL_414553	2020-03-09	Dutch COVID-19 response team	Erasmus Medical Center	David Nieuwenhuijse, Bas Oude Munnink, Reina Sikkema, Claudia Schapendonk, Irina Chestakova, Anne van der Linden, Mark Pronk, Pascal Lexmond, Corien Swaan, Manon Haverkate, Madelief Mollers, Mart Stein, Sandra Kengne Kamga Mobou, Jeroen van Kampen, Jolanda Voermans, Aura Timen, Corine GeurtsvanKessel, Annemiek van der Eijk, Richard Molenkamp, Marion Koopmans, on behalf of the Dutch national COVID…
hCoV-19/Netherlands/Utrecht_15/2020	EPI_ISL_414554	2020-03-08	Dutch COVID-19 response team	Erasmus Medical Center	David Nieuwenhuijse, Bas Oude Munnink, Reina Sikkema, Claudia Schapendonk, Irina Chestakova, Anne van der Linden, Mark Pronk, Pascal Lexmond, Corien Swaan, Manon Haverkate, Madelief Mollers, Mart Stein, Sandra Kengne Kamga Mobou, Jeroen van Kampen, Jolanda Voermans, Aura Timen, Corine GeurtsvanKessel, Annemiek van der Eijk, Richard Molenkamp, Marion Koopmans, on behalf of the Dutch national COVID…
hCoV-19/Netherlands/Utrecht_16/2020	EPI_ISL_414555	2020-03-08	Dutch COVID-19 response team	Erasmus Medical Center	David Nieuwenhuijse, Bas Oude Munnink, Reina Sikkema, Claudia Schapendonk, Irina Chestakova, Anne van der Linden, Mark Pronk, Pascal Lexmond, Corien Swaan, Manon Haverkate, Madelief Mollers, Mart Stein, Sandra Kengne Kamga Mobou, Jeroen van Kampen, Jolanda Voermans, Aura Timen, Corine GeurtsvanKessel, Annemiek van der Eijk, Richard Molenkamp, Marion Koopmans, on behalf of the Dutch national COVID…
hCoV-19/Netherlands/ZuidHolland_2/2020	EPI_ISL_414556	2020-03-06	Dutch COVID-19 response team	Erasmus Medical Center	David Nieuwenhuijse, Bas Oude Munnink, Reina Sikkema, Claudia Schapendonk, Irina Chestakova, Anne van der Linden, Mark Pronk, Pascal Lexmond, Corien Swaan, Manon Haverkate, Madelief Mollers, Mart Stein, Sandra Kengne Kamga Mobou, Jeroen van Kampen, Jolanda Voermans, Aura Timen, Corine GeurtsvanKessel, Annemiek van der Eijk, Richard Molenkamp, Marion Koopmans, on behalf of the Dutch national COVID…
hCoV-19/Netherlands/ZuidHolland_16/2020	EPI_ISL_414558	2020-03-06	Dutch COVID-19 response team	Erasmus Medical Center	David Nieuwenhuijse, Bas Oude Munnink, Reina Sikkema, Claudia Schapendonk, Irina Chestakova, Anne van der Linden, Mark Pronk, Pascal Lexmond, Corien Swaan, Manon Haverkate, Madelief Mollers, Mart Stein, Sandra Kengne Kamga Mobou, Jeroen van Kampen, Jolanda Voermans, Aura Timen, Corine GeurtsvanKessel, Annemiek van der Eijk, Richard Molenkamp, Marion Koopmans, on behalf of the Dutch national COVID…
hCoV-19/Netherlands/ZuidHolland_17/2020	EPI_ISL_414559	2020-03-07	Dutch COVID-19 response team	Erasmus Medical Center	David Nieuwenhuijse, Bas Oude Munnink, Reina Sikkema, Claudia Schapendonk, Irina Chestakova, Anne van der Linden, Mark Pronk, Pascal Lexmond, Corien Swaan, Manon Haverkate, Madelief Mollers, Mart Stein, Sandra Kengne Kamga Mobou, Jeroen van Kampen, Jolanda Voermans, Aura Timen, Corine GeurtsvanKessel, Annemiek van der Eijk, Richard Molenkamp, Marion Koopmans, on behalf of the Dutch national COVID…
hCoV-19/Netherlands/ZuidHolland_18/2020	EPI_ISL_414560	2020-03-03	Dutch COVID-19 response team	Erasmus Medical Center	David Nieuwenhuijse, Bas Oude Munnink, Reina Sikkema, Claudia Schapendonk, Irina Chestakova, Anne van der Linden, Mark Pronk, Pascal Lexmond, Corien Swaan, Manon Haverkate, Madelief Mollers, Mart Stein, Sandra Kengne Kamga Mobou, Jeroen van Kampen, Jolanda Voermans, Aura Timen, Corine GeurtsvanKessel, Annemiek van der Eijk, Richard Molenkamp, Marion Koopmans, on behalf of the Dutch national COVID…
hCoV-19/Netherlands/ZuidHolland_19/2020	EPI_ISL_414561	2020-03-05	Dutch COVID-19 response team	Erasmus Medical Center	David Nieuwenhuijse, Bas Oude Munnink, Reina Sikkema, Claudia Schapendonk, Irina Chestakova, Anne van der Linden, Mark Pronk, Pascal Lexmond, Corien Swaan, Manon Haverkate, Madelief Mollers, Mart Stein, Sandra Kengne Kamga Mobou, Jeroen van Kampen, Jolanda Voermans, Aura Timen, Corine GeurtsvanKessel, Annemiek van der Eijk, Richard Molenkamp, Marion Koopmans, on behalf of the Dutch national COVID…
hCoV-19/Netherlands/ZuidHolland_20/2020	EPI_ISL_414562	2020-03-03	Dutch COVID-19 response team	Erasmus Medical Center	David Nieuwenhuijse, Bas Oude Munnink, Reina Sikkema, Claudia Schapendonk, Irina Chestakova, Anne van der Linden, Mark Pronk, Pascal Lexmond, Corien Swaan, Manon Haverkate, Madelief Mollers, Mart Stein, Sandra Kengne Kamga Mobou, Jeroen van Kampen, Jolanda Voermans, Aura Timen, Corine GeurtsvanKessel, Annemiek van der Eijk, Richard Molenkamp, Marion Koopmans, on behalf of the Dutch national COVID…
hCoV-19/Netherlands/ZuidHolland_21/2020	EPI_ISL_414563	2020-03-03	Dutch COVID-19 response team	Erasmus Medical Center	David Nieuwenhuijse, Bas Oude Munnink, Reina Sikkema, Claudia Schapendonk, Irina Chestakova, Anne van der Linden, Mark Pronk, Pascal Lexmond, Corien Swaan, Manon Haverkate, Madelief Mollers, Mart Stein, Sandra Kengne Kamga Mobou, Jeroen van Kampen, Jolanda Voermans, Aura Timen, Corine GeurtsvanKessel, Annemiek van der Eijk, Richard Molenkamp, Marion Koopmans, on behalf of the Dutch national COVID…
hCoV-19/Netherlands/ZuidHolland_22/2020	EPI_ISL_414564	2020-03-08	Dutch COVID-19 response team	Erasmus Medical Center	David Nieuwenhuijse, Bas Oude Munnink, Reina Sikkema, Claudia Schapendonk, Irina Chestakova, Anne van der Linden, Mark Pronk, Pascal Lexmond, Corien Swaan, Manon Haverkate, Madelief Mollers, Mart Stein, Sandra Kengne Kamga Mobou, Jeroen van Kampen, Jolanda Voermans, Aura Timen, Corine GeurtsvanKessel, Annemiek van der Eijk, Richard Molenkamp, Marion Koopmans, on behalf of the Dutch national COVID…
hCoV-19/Netherlands/ZuidHolland_23/2020	EPI_ISL_414565	2020-03-09	Dutch COVID-19 response team	Erasmus Medical Center	David Nieuwenhuijse, Bas Oude Munnink, Reina Sikkema, Claudia Schapendonk, Irina Chestakova, Anne van der Linden, Mark Pronk, Pascal Lexmond, Corien Swaan, Manon Haverkate, Madelief Mollers, Mart Stein, Sandra Kengne Kamga Mobou, Jeroen van Kampen, Jolanda Voermans, Aura Timen, Corine GeurtsvanKessel, Annemiek van der Eijk, Richard Molenkamp, Marion Koopmans, on behalf of the Dutch national COVID…
hCoV-19/Germany/NRW-10/2020	EPI_ISL_414574	2020-02-28	Center of Medical Microbiology, Virology, and Hospital Hygiene, University of Duesseldorf	Center of Medical Microbiology, Virology, and Hospital Hygiene, University of Duesseldorf	Ortwin Adams, Marcel Andree, Alexander Dilthey, Torsten Feldt, Sandra Hauka, Torsten Houwaart, BjÃ¶rn-Erik Jensen, Detlef Kindgen-Milles, Malte Kohns Vasconcelos, Klaus Pfeffer, Tina Senff, Daniel Strelow, JÃ¶rg Timm, Andreas Walker, Tobias Wienemann
hCoV-19/Chile/Talca-1/2020	EPI_ISL_414577	2020-03-02	Hospital de Talca, Chile	Instituto de Salud Publica de Chile	AndrÃ©s E. Castillo, BÃ¡rbara Parra, Paz Tapia, Alejandra Acevedo, Jaime Lagos, Winston Andrade, Loredana Arata, Gabriel Leal, Gisselle Barra, Carolina Tambley, Javier Tognarelli, Patricia Bustos, Soledad Ulloa, Rodrigo Fasce, Jorge FernÃ¡ndez.
hCoV-19/Chile/Talca-2/2020	EPI_ISL_414578	2020-03-04	Hospital de Talca, Chile	Instituto de Salud Publica de Chile	AndrÃ©s E. Castillo, BÃ¡rbara Parra, Paz Tapia, Alejandra Acevedo, Jaime Lagos, Winston Andrade, Loredana Arata, Gabriel Leal, Gisselle Barra, Carolina Tambley, Javier Tognarelli, Patricia Bustos, Soledad Ulloa, Rodrigo Fasce, Jorge FernÃ¡ndez.
hCoV-19/Chile/Santiago-1/2020	EPI_ISL_414579	2020-03-03	Clinica Alemana de Santiago, Chile	Instituto de Salud Publica de Chile	AndrÃ©s E. Castillo, BÃ¡rbara Parra, Paz Tapia, Alejandra Acevedo, Jaime Lagos, Winston Andrade, Loredana Arata, Gabriel Leal, Gisselle Barra, Carolina Tambley, Javier Tognarelli, Patricia Bustos, Soledad Ulloa, Rodrigo Fasce, Jorge FernÃ¡ndez.
hCoV-19/Chile/Santiago-2/2020	EPI_ISL_414580	2020-03-05	Clinica Santa Maria, Santiago, Chile	Instituto de Salud Publica de Chile	AndrÃ©s E. Castillo, BÃ¡rbara Parra, Paz Tapia, Alejandra Acevedo, Jaime Lagos, Winston Andrade, Loredana Arata, Gabriel Leal, Gisselle Barra, Carolina Tambley, Javier Tognarelli, Patricia Bustos, Soledad Ulloa, Rodrigo Fasce, Jorge FernÃ¡ndez.
hCoV-19/Ireland/Dublin-19072/2020	EPI_ISL_414584	2020-03-02	UCD National Virus Reference Laboratory	UCD National Virus Reference Laboratory	Michael Carr, Gabriel Gonzalez, Jonathan Dean, Suzie Coughlan, Alison Murphy, Kevin Byrne, Ken Wolfe, Jeff Connell, Brendan Loftus, Cillian F De Gascun
hCoV-19/Ireland/Limerick-19933/2020	EPI_ISL_414585	2020-03-03	UCD National Virus Reference Laboratory	UCD National Virus Reference Laboratory	Michael Carr, Gabriel Gonzalez, Jonathan Dean, Suzie Coughlan, Alison Murphy, Kevin Byrne, Ken Wolfe, Jeff Connell, Brendan Loftus, Cillian F De Gascun
hCoV-19/Ireland/Limerick-19934/2020	EPI_ISL_414586	2020-03-03	UCD National Virus Reference Laboratory	UCD National Virus Reference Laboratory	Michael Carr, Gabriel Gonzalez, Jonathan Dean, Suzie Coughlan, Alison Murphy, Kevin Byrne, Ken Wolfe, Jeff Connell, Brendan Loftus, Cillian F De Gascun
hCoV-19/Ireland/Limerick-19935/2020	EPI_ISL_414587	2020-03-03	UCD National Virus Reference Laboratory	UCD National Virus Reference Laboratory	Michael Carr, Gabriel Gonzalez, Jonathan Dean, Suzie Coughlan, Alison Murphy, Kevin Byrne, Ken Wolfe, Jeff Connell, Brendan Loftus, Cillian F De Gascun
hCoV-19/USA/MN1-MDH1/2020	EPI_ISL_414588	2020-03-05	Minnesota Department of Health, Public Health Laboratory	Minnesota Department of Health, Public Health Laboratory	Matt Plumb, Jake Garfin and Xiong Wang
hCoV-19/USA/MN2-MDH2/2020	EPI_ISL_414589	2020-03-07	Minnesota Department of Health, Public Health Laboratory	Minnesota Department of Health, Public Health Laboratory	Matt Plumb, Jake Garfin and Xiong Wang
hCoV-19/USA/MN3-MDH3/2020	EPI_ISL_414590	2020-03-09	Minnesota Department of Health, Public Health Laboratory	Minnesota Department of Health, Public Health Laboratory	Matt Plumb, Jake Garfin and Xiong Wang
hCoV-19/USA/WA-UW22/2020	EPI_ISL_414591	2020-03-06	UW Virology Lab	UW Virology Lab	Pavitra Roychoudhury, Hong Xie, Keith Jerome, Alexander Greninger
hCoV-19/USA/WA-UW24/2020	EPI_ISL_414593	2020-03-05	UW Virology Lab	UW Virology Lab	Pavitra Roychoudhury, Hong Xie, Keith Jerome, Alexander Greninger
hCoV-19/USA/WA-UW25/2020	EPI_ISL_414594	2020-03-05	UW Virology Lab	UW Virology Lab	Pavitra Roychoudhury, Hong Xie, Keith Jerome, Alexander Greninger
hCoV-19/USA/WA-UW26/2020	EPI_ISL_414595	2020-03-05	UW Virology Lab	UW Virology Lab	Pavitra Roychoudhury, Hong Xie, Keith Jerome, Alexander Greninger
hCoV-19/USA/WA-UW27/2020	EPI_ISL_414596	2020-03-04	UW Virology Lab	UW Virology Lab	Pavitra Roychoudhury, Hong Xie, Keith Jerome, Alexander Greninger
hCoV-19/USA/WA-UW28/2020	EPI_ISL_414597	2020-03-04	UW Virology Lab	UW Virology Lab	Pavitra Roychoudhury, Hong Xie, Keith Jerome, Alexander Greninger
hCoV-19/Spain/Valencia3/2020	EPI_ISL_414598	2020-03-05	Servicio Microbiologia, Hospital Clinico Universitario, Valencia	Sequencing and Bioinformatics Service and Molecular Epidemiology Research Group. FISABIO-Public Health.	David Navarro, Maria Alma Bracho, Giuseppe D'Auria, Griselda De Marco, Neris Garcia-Gonzalez, Fernando Gonzalez-Candelas
hCoV-19/France/GE1583/2020	EPI_ISL_414600	2020-02-26	Laboratoire de Virologie Institut de Virologie - INSERM U 1109 HÃ´pitaux Universitaires de Strasbourg	National Reference Center for Viruses of Respiratory Infections, Institut Pasteur, Paris	MÃ©lnie Albert, Marion Barbet, Sylvie Behillil, MÃ©line Bizard, Angela Brisebarre, Flora Donati Vincent Enouf, Maud Vanpeene, Sylvie van der Werf, Samira Fafi-Kremer
hCoV-19/France/N1620/2020	EPI_ISL_414601	2020-02-27	Laboratoire de Virologie Institut de Virologie - INSERM U 1109 HÃ´pitaux Universitaires de Strasbourg	National Reference Center for Viruses of Respiratory Infections, Institut Pasteur, Paris	MÃ©lnie Albert, Marion Barbet, Sylvie Behillil, MÃ©line Bizard, Angela Brisebarre, Flora Donati Vincent Enouf, Maud Vanpeene, Sylvie van der Werf, Samira Fafi-Kremer
hCoV-19/USA/WA-UW29/2020	EPI_ISL_414616	2020-03-08	UW Virology Lab	UW Virology Lab	Pavitra Roychoudhury, Hong Xie, Keith Jerome, Alexander Greninger
hCoV-19/USA/WA-UW30/2020	EPI_ISL_414617	2020-03-08	UW Virology Lab	UW Virology Lab	Pavitra Roychoudhury, Hong Xie, Keith Jerome, Alexander Greninger
hCoV-19/USA/WA-UW31/2020	EPI_ISL_414618	2020-03-08	UW Virology Lab	UW Virology Lab	Pavitra Roychoudhury, Hong Xie, Keith Jerome, Alexander Greninger
hCoV-19/USA/WA-UW32/2020	EPI_ISL_414619	2020-03-07	UW Virology Lab	UW Virology Lab	Pavitra Roychoudhury, Hong Xie, Keith Jerome, Alexander Greninger
hCoV-19/USA/WA-UW33/2020	EPI_ISL_414620	2020-03-08	UW Virology Lab	UW Virology Lab	Pavitra Roychoudhury, Hong Xie, Keith Jerome, Alexander Greninger
hCoV-19/USA/WA-UW34/2020	EPI_ISL_414621	2020-03-08	UW Virology Lab	UW Virology Lab	Pavitra Roychoudhury, Hong Xie, Keith Jerome, Alexander Greninger
hCoV-19/USA/WA-UW35/2020	EPI_ISL_414622	2020-03-08	UW Virology Lab	UW Virology Lab	Pavitra Roychoudhury, Hong Xie, Keith Jerome, Alexander Greninger
hCoV-19/France/PL1643/2020	EPI_ISL_414625	2020-02-26	Centre Hospitalier RÃ©gional Universitaire de Nantes Laboratoire de Virologie	National Reference Center for Viruses of Respiratory Infections, Institut Pasteur, Paris	MÃ©lnie Albert, Marion Barbet, Sylvie Behillil, MÃ©line Bizard, Angela Brisebarre, Flora Donati Vincent Enouf, Maud Vanpeene, Sylvie van der Werf, Marianne Coste-Burel
hCoV-19/France/HF1795/2020	EPI_ISL_414627	2020-03-02	Centre Hospitalier CompiÃ¨gne Laboratoire de Biologie	National Reference Center for Viruses of Respiratory Infections, Institut Pasteur, Paris	MÃ©lnie Albert, Marion Barbet, Sylvie Behillil, MÃ©line Bizard, Angela Brisebarre, Flora Donati Vincent Enouf, Maud Vanpeene, Sylvie van der Werf, Raulin Olivia
hCoV-19/France/HF1805/2020	EPI_ISL_414628	2020-03-02	Centre Hospitalier CompiÃ¨gne Laboratoire de Biologie	National Reference Center for Viruses of Respiratory Infections, Institut Pasteur, Paris	MÃ©lnie Albert, Marion Barbet, Sylvie Behillil, MÃ©line Bizard, Angela Brisebarre, Flora Donati Vincent Enouf, Maud Vanpeene, Sylvie van der Werf, Raulin Olivia
hCoV-19/France/HF1870/2020	EPI_ISL_414629	2020-03-03	Centre Hospitalier CompiÃ¨gne Laboratoire de Biologie	National Reference Center for Viruses of Respiratory Infections, Institut Pasteur, Paris	MÃ©lnie Albert, Marion Barbet, Sylvie Behillil, MÃ©line Bizard, Angela Brisebarre, Flora Donati Vincent Enouf, Maud Vanpeene, Sylvie van der Werf, Raulin Olivia
hCoV-19/France/HF1871/2020	EPI_ISL_414630	2020-03-03	Centre Hospitalier CompiÃ¨gne Laboratoire de Biologie	National Reference Center for Viruses of Respiratory Infections, Institut Pasteur, Paris	MÃ©lnie Albert, Marion Barbet, Sylvie Behillil, MÃ©line Bizard, Angela Brisebarre, Flora Donati Vincent Enouf, Maud Vanpeene, Sylvie van der Werf, Raulin Olivia
hCoV-19/France/GE1977/2020	EPI_ISL_414632	2020-03-04	HÃ´pital Robert DebrÃ© Laboratoire de Virologie	National Reference Center for Viruses of Respiratory Infections, Institut Pasteur, Paris	MÃ©lnie Albert, Marion Barbet, Sylvie Behillil, MÃ©line Bizard, Angela Brisebarre, Flora Donati Vincent Enouf, Maud Vanpeene, Sylvie van der Werf, Laurent Andreoletti
hCoV-19/France/IDF1980/2020	EPI_ISL_414633	2020-03-04	Centre Hospitalier RenÃ© Dubois Laboratoire de Microbiologie - BÃ¢t A	National Reference Center for Viruses of Respiratory Infections, Institut Pasteur, Paris	MÃ©lnie Albert, Marion Barbet, Sylvie Behillil, MÃ©line Bizard, Angela Brisebarre, Flora Donati Vincent Enouf, Maud Vanpeene, Sylvie van der Werf, Pascale Martres
hCoV-19/France/HF1986/2020	EPI_ISL_414634	2020-03-04	Centre Hospitalier CompiÃ¨gne Laboratoire de Biologie	National Reference Center for Viruses of Respiratory Infections, Institut Pasteur, Paris	MÃ©lnie Albert, Marion Barbet, Sylvie Behillil, MÃ©line Bizard, Angela Brisebarre, Flora Donati Vincent Enouf, Maud Vanpeene, Sylvie van der Werf, Raulin Olivia
hCoV-19/France/HF1988/2020	EPI_ISL_414635	2020-03-04	Centre Hospitalier CompiÃ¨gne Laboratoire de Biologie	National Reference Center for Viruses of Respiratory Infections, Institut Pasteur, Paris	MÃ©lnie Albert, Marion Barbet, Sylvie Behillil, MÃ©line Bizard, Angela Brisebarre, Flora Donati Vincent Enouf, Maud Vanpeene, Sylvie van der Werf, Raulin Olivia
hCoV-19/France/HF1989/2020	EPI_ISL_414636	2020-03-04	Centre Hospitalier CompiÃ¨gne Laboratoire de Biologie	National Reference Center for Viruses of Respiratory Infections, Institut Pasteur, Paris	MÃ©lnie Albert, Marion Barbet, Sylvie Behillil, MÃ©line Bizard, Angela Brisebarre, Flora Donati Vincent Enouf, Maud Vanpeene, Sylvie van der Werf, Raulin Olivia
hCoV-19/France/HF1993/2020	EPI_ISL_414637	2020-03-04	Centre Hospitalier CompiÃ¨gne Laboratoire de Biologie	National Reference Center for Viruses of Respiratory Infections, Institut Pasteur, Paris	MÃ©lnie Albert, Marion Barbet, Sylvie Behillil, MÃ©line Bizard, Angela Brisebarre, Flora Donati Vincent Enouf, Maud Vanpeene, Sylvie van der Werf, Raulin Olivia
hCoV-19/France/HF1995/2020	EPI_ISL_414638	2020-03-04	Centre Hospitalier CompiÃ¨gne Laboratoire de Biologie	National Reference Center for Viruses of Respiratory Infections, Institut Pasteur, Paris	MÃ©lnie Albert, Marion Barbet, Sylvie Behillil, MÃ©line Bizard, Angela Brisebarre, Flora Donati Vincent Enouf, Maud Vanpeene, Sylvie van der Werf, Raulin Olivia
hCoV-19/USA/NY-NYUMC1/2020	EPI_ISL_414639	2020-03-04	NYU Langone Health Departments of Pathology and Medicine, New York University School of Medicine John Chen, Dacia Dimartino, Xiaojun Feng, Adriana Heguy, Megan Hogan, Emily Huang, George Jour, Christian Marier, Matthew T. Maurano, Mark J. Mulligan, Peter Meyn, Marie Samanovic-Golden, Amy Rapkiewicz, Guomiao Shen, Matija Snuderl, Gael Westby, Paul Zappile
hCoV-19/Finland/FIN-114/2020	EPI_ISL_414640	2020-03-01	Department of Virology and Immunology, University of Helsinki and Helsinki University Hospital, Huslab Finland	Department of Virology, Faculty of Medicine, University of Helsinki, Helsinki, Finland	Teemu Smura, Hannimari Kallio-Kokko, Olli Vapalahti
hCoV-19/Finland/FIN-313/2020	EPI_ISL_414641	2020-03-05	Department of Virology and Immunology, University of Helsinki and Helsinki University Hospital, Huslab Finland	Department of Virology, Faculty of Medicine, University of Helsinki, Helsinki, Finland	Teemu Smura, Hannimari Kallio-Kokko, Olli Vapalahti
hCoV-19/Finland/FIN-455/2020	EPI_ISL_414642	2020-03-08	Department of Virology and Immunology, University of Helsinki and Helsinki University Hospital, Huslab Finland	Department of Virology, Faculty of Medicine, University of Helsinki, Helsinki, Finland	Teemu Smura, Hannimari Kallio-Kokko, Olli Vapalahti
hCoV-19/Finland/FIN-318/2020	EPI_ISL_414644	2020-03-04	Department of Virology and Immunology, University of Helsinki and Helsinki University Hospital, Huslab Finland	Department of Virology, Faculty of Medicine, University of Helsinki, Helsinki, Finland	Teemu Smura, Hannimari Kallio-Kokko, Olli Vapalahti
hCoV-19/Finland/FIN-274/2020	EPI_ISL_414645	2020-03-04	Department of Virology and Immunology, University of Helsinki and Helsinki University Hospital, Huslab Finland	Department of Virology, Faculty of Medicine, University of Helsinki, Helsinki, Finland	Teemu Smura, Hannimari Kallio-Kokko, Olli Vapalahti
hCoV-19/Finland/FIN-266/2020	EPI_ISL_414646	2020-03-04	Andersen Lab, The Scripps Research Institute	Andersen Lab, The Scripps Research Institute	Mark Zeller, Catie Anderson, Emily Spender, Sarah Topol, Raphaelle Klitting, Refugio Robles-Sikisaka, Karthik Gangavarapu, Laura Nicholson, Kristian Andersen
hCoV-19/Congo/KN-13/2020	EPI_ISL_414647	2020-03-09	Viral Respiratory Lab, National Institute for Biomedical Research (INRB) Pathogen Sequencing Lab, National Institute for Biomedical Research (INRB) Placide Mbala-Kingebeni, Edith Nkwembe, Eddy Kinganda-Lusamaki, Amuri Aziza, Catherine Pratt, Matthias Pauthner, Josh Quick, Allison Black, James Hadfield, Trevor Bedford, Ian Goodfellow, Nick Loman, Kristian Andersen, Michael Wiley, Steve Ahuka-Munde…
hCoV-19/USA/CA-PC101P/2020	EPI_ISL_414648	2020-03-11	Andersen Lab, The Scripps Research Institute Andersen Lab, The Scripps Research Institute Mark Zeller, Catie Anderson, Emily Spender, Sarah Topol, Raphaelle Klitting, Refugio Robles-Sikisaka, Karthik Gangavarapu, Laura Nicholson, Kristian Andersen
hCoV-19/Guangzhou/GZMU0030/2020	EPI_ISL_414686	2020-02-27	State Key Laboratory of Respiratory Disease, National Clinical Research Center for Respiratory Disease, Guangzhou Institute of Respiratory Health, the First Affiliated Hospital of Guangzhou Medical University	the First Affiliated Hospital of Guangzhou Medical University & BGI-Shenzhen	Zhao et al
hCoV-19/Guangzhou/GZMU0031/2020	EPI_ISL_414687	2020-02-25	State Key Laboratory of Respiratory Disease, National Clinical Research Center for Respiratory Disease, Guangzhou Institute of Respiratory Health, the First Affiliated Hospital of Guangzhou Medical University	the First Affiliated Hospital of Guangzhou Medical University & BGI-Shenzhen	Zhao et al
hCoV-19/Guangzhou/GZMU0042/2020	EPI_ISL_414688	2020-02-25	State Key Laboratory of Respiratory Disease, National Clinical Research Center for Respiratory Disease, Guangzhou Institute of Respiratory Health, the First Affiliated Hospital of Guangzhou Medical University	The First Affiliated Hospital of Guangzhou Medical University & BGI-Shenzhen	Zhao et al
hCoV-19/Guangzhou/GZMU0014/2020	EPI_ISL_414692	2020-02-25	State Key Laboratory of Respiratory Disease, National Clinical Research Center for Respiratory Disease, Guangzhou Institute of Respiratory Health, the First Affiliated Hospital of Guangzhou Medical University	The First Affiliated Hospital of Guangzhou Medical University & BGI-Shenzhen	Zhao et al
hCoV-19/Shandong/LY003/2020	EPI_ISL_414936	2020-01-23	Shandong Provincial Center for Disease Control and Prevention	Beijing Institute of Microbiology and Epidemiology	Xiao-Lin Jiang, Xiao-Li Zhang, Xiang-Na Zhao, Cun-Bao Li, Jie Lei, Zeng-Qiang Kou, Wen-Kui Sun, Yang Hang, Feng Gao, Sheng-Xiang Ji, Can-Fang Lin, Bo Pang, Ming-Xiao Yao, Guo-Lin Wang, Lin Yao, Li-Jun Duan, Xiao Wei, Dian-Ming Kang, Mai-Juan Ma
hCoV-19/Shandong/LY004/2020	EPI_ISL_414937	2020-01-26	Shandong Provincial Center for Disease Control and Prevention	Beijing Institute of Microbiology and Epidemiology	Xiao-Lin Jiang, Xiao-Li Zhang, Xiang-Na Zhao, Cun-Bao Li, Jie Lei, Zeng-Qiang Kou, Wen-Kui Sun, Yang Hang, Feng Gao, Sheng-Xiang Ji, Can-Fang Lin, Bo Pang, Ming-Xiao Yao, Guo-Lin Wang, Lin Yao, Li-Jun Duan, Xiao Wei, Dian-Ming Kang, Mai-Juan Ma
hCoV-19/Shandong/LY006/2020	EPI_ISL_414939	2020-01-25	Shandong Provincial Center for Disease Control and Prevention	Beijing Institute of Microbiology and Epidemiology	Xiao-Lin Jiang, Xiao-Li Zhang, Xiang-Na Zhao, Cun-Bao Li, Jie Lei, Zeng-Qiang Kou, Wen-Kui Sun, Yang Hang, Feng Gao, Sheng-Xiang Ji, Can-Fang Lin, Bo Pang, Ming-Xiao Yao, Guo-Lin Wang, Lin Yao, Li-Jun Duan, Xiao Wei, Dian-Ming Kang, Mai-Juan Ma
hCoV-19/Shandong/LY008/2020	EPI_ISL_414941	2020-01-30	Shandong Provincial Center for Disease Control and Prevention	Beijing Institute of Microbiology and Epidemiology	Xiao-Lin Jiang, Xiao-Li Zhang, Xiang-Na Zhao, Cun-Bao Li, Jie Lei, Zeng-Qiang Kou, Wen-Kui Sun, Yang Hang, Feng Gao, Sheng-Xiang Ji, Can-Fang Lin, Bo Pang, Ming-Xiao Yao, Guo-Lin Wang, Lin Yao, Li-Jun Duan, Xiao Wei, Dian-Ming Kang, Mai-Juan Ma
hCoV-19/Wales/PHW04/2020	EPI_ISL_415041	2020-03-07	Wales Specialist Virology Centre	Public Health Wales Microbiology Cardiff	Catherine Moore, Joanne Watkins, Sally Corden, Tom Connor
hCoV-19/Brazil/BA-312/2020	EPI_ISL_415105	2020-03-04	LaboratÃ³rio Central de SaÃºde PÃºblica Professor GonÃ§alo Moniz â€“ LACEN/BA	Instituto Oswaldo Cruz FIOCRUZ - Laboratory of Respiratory Viruses and Measles (LVRS)	Paola Resende, Allison Fabri, Joilson Xavier, Sunando Roy, Fernando Motta, Aline Mattos, Milene Miranda, Cristiana Garcia, Braulia Caetano, Maria Ogrzewalska, Jonathan Lopes, Luciana Appolinario, Maria NÃ³brega, Marilda Siqueira
hCoV-19/Brazil/ES-225/2020	EPI_ISL_415128	2020-02-29	LACEN/ES - LaboratÃ³rio Central de SaÃºde PÃºblica do EspÃ­rito Santo	Instituto Oswaldo Cruz FIOCRUZ - Laboratory of Respiratory Viruses and Measles (LVRS)	Paola Resende, Allison Fabri, Joilson Xavier, Sunando Roy, Fernando Motta, Aline Mattos, Milene Miranda, Cristiana Garcia, Braulia Caetano, Maria Ogrzewalska, Jonathan Lopes, Luciana Appolinario, Maria NÃ³brega, Marilda Siqueira
hCoV-19/England/20099038206/2020	EPI_ISL_415129	2020-02-29	Respiratory Virus Unit, Microbiology Services Colindale, Public Health England	Respiratory Virus Unit, Microbiology Services Colindale, Public Health England	Monica Galiano, Shahjahan Miah, Angie Lackenby, Omolola Akinbami, Tiina Talts, Leena Bhaw, Richard Myers, Steven Platt, Kirstin Edwards, Jonathan Hubb, Joanna Ellis, Maria Zambon
hCoV-19/England/20099079106/2020	EPI_ISL_415130	2020-03-01	Respiratory Virus Unit, Microbiology Services Colindale, Public Health England	Respiratory Virus Unit, Microbiology Services Colindale, Public Health England	Monica Galiano, Shahjahan Miah, Angie Lackenby, Omolola Akinbami, Tiina Talts, Leena Bhaw, Richard Myers, Steven Platt, Kirstin Edwards, Jonathan Hubb, Joanna Ellis, Maria Zambon
hCoV-19/England/20099107406/2020	EPI_ISL_415131	2020-02-29	Respiratory Virus Unit, Microbiology Services Colindale, Public Health England	Respiratory Virus Unit, Microbiology Services Colindale, Public Health England	Monica Galiano, Shahjahan Miah, Angie Lackenby, Omolola Akinbami, Tiina Talts, Leena Bhaw, Richard Myers, Steven Platt, Kirstin Edwards, Jonathan Hubb, Joanna Ellis, Maria Zambon
hCoV-19/England/20100001406/2020	EPI_ISL_415132	2020-02-28	Respiratory Virus Unit, Microbiology Services Colindale, Public Health England	Respiratory Virus Unit, Microbiology Services Colindale, Public Health England	Monica Galiano, Shahjahan Miah, Angie Lackenby, Omolola Akinbami, Tiina Talts, Leena Bhaw, Richard Myers, Steven Platt, Kirstin Edwards, Jonathan Hubb, Joanna Ellis, Maria Zambon
hCoV-19/England/20100004706/2020	EPI_ISL_415133	2020-02-29	Respiratory Virus Unit, Microbiology Services Colindale, Public Health England	Respiratory Virus Unit, Microbiology Services Colindale, Public Health England	Monica Galiano, Shahjahan Miah, Angie Lackenby, Omolola Akinbami, Tiina Talts, Leena Bhaw, Richard Myers, Steven Platt, Kirstin Edwards, Jonathan Hubb, Joanna Ellis, Maria Zambon
hCoV-19/England/20100004806/2020	EPI_ISL_415134	2020-02-29	Respiratory Virus Unit, Microbiology Services Colindale, Public Health England	Respiratory Virus Unit, Microbiology Services Colindale, Public Health England	Monica Galiano, Shahjahan Miah, Angie Lackenby, Omolola Akinbami, Tiina Talts, Leena Bhaw, Richard Myers, Steven Platt, Kirstin Edwards, Jonathan Hubb, Joanna Ellis, Maria Zambon
hCoV-19/England/20100005406/2020	EPI_ISL_415135	2020-02-28	Respiratory Virus Unit, Microbiology Services Colindale, Public Health England	Respiratory Virus Unit, Microbiology Services Colindale, Public Health England	Monica Galiano, Shahjahan Miah, Angie Lackenby, Omolola Akinbami, Tiina Talts, Leena Bhaw, Richard Myers, Steven Platt, Kirstin Edwards, Jonathan Hubb, Joanna Ellis, Maria Zambon
hCoV-19/England/20100022706/2020	EPI_ISL_415136	2020-02-29	Respiratory Virus Unit, Microbiology Services Colindale, Public Health England	Respiratory Virus Unit, Microbiology Services Colindale, Public Health England	Monica Galiano, Shahjahan Miah, Angie Lackenby, Omolola Akinbami, Tiina Talts, Leena Bhaw, Richard Myers, Steven Platt, Kirstin Edwards, Jonathan Hubb, Joanna Ellis, Maria Zambon
hCoV-19/England/20100023206/2020	EPI_ISL_415137	2020-03-02	Respiratory Virus Unit, Microbiology Services Colindale, Public Health England	Respiratory Virus Unit, Microbiology Services Colindale, Public Health England	Monica Galiano, Shahjahan Miah, Angie Lackenby, Omolola Akinbami, Tiina Talts, Leena Bhaw, Richard Myers, Steven Platt, Kirstin Edwards, Jonathan Hubb, Joanna Ellis, Maria Zambon
hCoV-19/England/20100024006/2020	EPI_ISL_415138	2020-03-02	Respiratory Virus Unit, Microbiology Services Colindale, Public Health England	Respiratory Virus Unit, Microbiology Services Colindale, Public Health England	Monica Galiano, Shahjahan Miah, Angie Lackenby, Omolola Akinbami, Tiina Talts, Leena Bhaw, Richard Myers, Steven Platt, Kirstin Edwards, Jonathan Hubb, Joanna Ellis, Maria Zambon
hCoV-19/England/20100077906/2020	EPI_ISL_415139	2020-03-01	Respiratory Virus Unit, Microbiology Services Colindale, Public Health England	Respiratory Virus Unit, Microbiology Services Colindale, Public Health England	Monica Galiano, Shahjahan Miah, Angie Lackenby, Omolola Akinbami, Tiina Talts, Leena Bhaw, Richard Myers, Steven Platt, Kirstin Edwards, Jonathan Hubb, Joanna Ellis, Maria Zambon
hCoV-19/England/20100121006/2020	EPI_ISL_415140	2020-02-29	Respiratory Virus Unit, Microbiology Services Colindale, Public Health England	Respiratory Virus Unit, Microbiology Services Colindale, Public Health England	Monica Galiano, Shahjahan Miah, Angie Lackenby, Omolola Akinbami, Tiina Talts, Leena Bhaw, Richard Myers, Steven Platt, Kirstin Edwards, Jonathan Hubb, Joanna Ellis, Maria Zambon
hCoV-19/England/20100121007/2020	EPI_ISL_415141	2020-02-29	Respiratory Virus Unit, Microbiology Services Colindale, Public Health England	Respiratory Virus Unit, Microbiology Services Colindale, Public Health England	Monica Galiano, Shahjahan Miah, Angie Lackenby, Omolola Akinbami, Tiina Talts, Leena Bhaw, Richard Myers, Steven Platt, Kirstin Edwards, Jonathan Hubb, Joanna Ellis, Maria Zambon
hCoV-19/England/20100122106/2020	EPI_ISL_415142	2020-03-02	Respiratory Virus Unit, Microbiology Services Colindale, Public Health England	Respiratory Virus Unit, Microbiology Services Colindale, Public Health England	Monica Galiano, Shahjahan Miah, Angie Lackenby, Omolola Akinbami, Tiina Talts, Leena Bhaw, Richard Myers, Steven Platt, Kirstin Edwards, Jonathan Hubb, Joanna Ellis, Maria Zambon
hCoV-19/England/20100122107/2020	EPI_ISL_415143	2020-03-02	Respiratory Virus Unit, Microbiology Services Colindale, Public Health England	Respiratory Virus Unit, Microbiology Services Colindale, Public Health England	Monica Galiano, Shahjahan Miah, Angie Lackenby, Omolola Akinbami, Tiina Talts, Leena Bhaw, Richard Myers, Steven Platt, Kirstin Edwards, Jonathan Hubb, Joanna Ellis, Maria Zambon
hCoV-19/England/20102000106/2020	EPI_ISL_415144	2020-02-27	Respiratory Virus Unit, Microbiology Services Colindale, Public Health England	Respiratory Virus Unit, Microbiology Services Colindale, Public Health England	Monica Galiano, Shahjahan Miah, Angie Lackenby, Omolola Akinbami, Tiina Talts, Leena Bhaw, Richard Myers, Steven Platt, Kirstin Edwards, Jonathan Hubb, Joanna Ellis, Maria Zambon
hCoV-19/England/20102000206/2020	EPI_ISL_415145	2020-03-01	Respiratory Virus Unit, Microbiology Services Colindale, Public Health England	Respiratory Virus Unit, Microbiology Services Colindale, Public Health England	Monica Galiano, Shahjahan Miah, Angie Lackenby, Omolola Akinbami, Tiina Talts, Leena Bhaw, Richard Myers, Steven Platt, Kirstin Edwards, Jonathan Hubb, Joanna Ellis, Maria Zambon
hCoV-19/England/20102000306/2020	EPI_ISL_415146	2020-03-01	Respiratory Virus Unit, Microbiology Services Colindale, Public Health England	Respiratory Virus Unit, Microbiology Services Colindale, Public Health England	Monica Galiano, Shahjahan Miah, Angie Lackenby, Omolola Akinbami, Tiina Talts, Leena Bhaw, Richard Myers, Steven Platt, Kirstin Edwards, Jonathan Hubb, Joanna Ellis, Maria Zambon
hCoV-19/England/20102000506/2020	EPI_ISL_415147	2020-03-01	Respiratory Virus Unit, Microbiology Services Colindale, Public Health England	Respiratory Virus Unit, Microbiology Services Colindale, Public Health England	Monica Galiano, Shahjahan Miah, Angie Lackenby, Omolola Akinbami, Tiina Talts, Leena Bhaw, Richard Myers, Steven Platt, Kirstin Edwards, Jonathan Hubb, Joanna Ellis, Maria Zambon
hCoV-19/England/20102000906/2020	EPI_ISL_415148	2020-03-03	Respiratory Virus Unit, Microbiology Services Colindale, Public Health England	Respiratory Virus Unit, Microbiology Services Colindale, Public Health England	Monica Galiano, Shahjahan Miah, Angie Lackenby, Omolola Akinbami, Tiina Talts, Leena Bhaw, Richard Myers, Steven Platt, Kirstin Edwards, Jonathan Hubb, Joanna Ellis, Maria Zambon
hCoV-19/England/20102068506/2020	EPI_ISL_415149	2020-03-01	Respiratory Virus Unit, Microbiology Services Colindale, Public Health England	Respiratory Virus Unit, Microbiology Services Colindale, Public Health England	Monica Galiano, Shahjahan Miah, Angie Lackenby, Omolola Akinbami, Tiina Talts, Leena Bhaw, Richard Myers, Steven Platt, Kirstin Edwards, Jonathan Hubb, Joanna Ellis, Maria Zambon
hCoV-19/England/20110003506/2020	EPI_ISL_415150	2020-03-09	Respiratory Virus Unit, Microbiology Services Colindale, Public Health England	Respiratory Virus Unit, Microbiology Services Colindale, Public Health England	Monica Galiano, Shahjahan Miah, Angie Lackenby, Omolola Akinbami, Tiina Talts, Leena Bhaw, Richard Myers, Steven Platt, Kirstin Edwards, Jonathan Hubb, Joanna Ellis, Maria Zambon
hCoV-19/USA/NY2-PV08100/2020	EPI_ISL_415151	2020-03-04	MSHS Clinical Microbiology Laboratories	MSHS Pathogen Surveillance Program	Gopi Patel, Emilia Sordillo, Melissa Gitman, Alberto Paniz-mondolfi, Matthew Hernandez, Shelcie Fabre, Jose Polanco, Ana Silvia Gonzalez-Reiche, Zenab Khan, Nancy Francoeur, Melissa Smith, Robert Sebra, Lisa Miorin, Wen-chun Liu, Randy Albrecht, Judith Aberg, Florian Krammer, Adolfo Garcia-Sarstre, Viviana Simon, Harm van Bakel
hCoV-19/Panama/328677/2020	EPI_ISL_415152	2020-03-06	Gorgas Memorial Institute for Health Studies	Gorgas Memorial Institute for Health Studies	Danilo Franco, Sandra Lopez-Verges, Elimelec Valdespino, Claudia Gonzalez, Oris Chavarria, Ambar Moreno, Yamilka Diaz, Leyda Abrego, Juan M. Pascale, Alexander A. Martinez.
hCoV-19/Belgium/VLM-03011/2020	EPI_ISL_415153	2020-03-03	KU Leuven, Clinical and Epidemiological Virology	KU Leuven, Clinical and Epidemiological Virology	Bert Vanmechelen, Joan Marti-Carreras, Tony Wawina, Marc Van Ranst, Piet Maes
hCoV-19/Belgium/BM-03012/2020	EPI_ISL_415154	2020-03-01	KU Leuven, Clincal and Epidemiological Virology	KU Leuven, Clincal and Epidemiological Virology	Bert Vanmechelen, Joan Marti-Careras, Tony Wawina, Marc Van Ranst, Piet Maes.
hCoV-19/Belgium/VAG-03013/2020	EPI_ISL_415155	2020-03-01	KU Leuven, Clinical and Epidemiological Virology	KU Leuven, Clinical and Epidemiological Virology	Bert Vanmechelen, Joan Marti-Carreras, Tony Wawina, Marc Van Ranst, Piet Maes
hCoV-19/Belgium/SH-03014/2020	EPI_ISL_415156	2020-03-01	KU Leuven, Clinical and Epidemiological Virology	KU Leuven, Clinical and Epidemiological Virology	Bert Vanmechelen, Joan Marti-Carreras, Tony Wawina, Piet Maes
hCoV-19/Belgium/BC-03016/2020	EPI_ISL_415157	2020-03-01	KU Leuven, Clinical and Epidemiological Virology	KU Leuven, Clinical and Epidemiological Virology	Bert Vanmechelen, Joan Marti-Carreras, Tony Wawina, Piet Maes
hCoV-19/Belgium/QKJ-03015/2020	EPI_ISL_415158	2020-03-01	KU Leuven, Clinical and Epidemiological Virology	KU Leuven, Clinical and Epidemiological Virology	Bert Vanmechelen, Joan Marti-Carreras, Tony Wawina, Piet Maes
hCoV-19/Belgium/BA-02291/2020	EPI_ISL_415159	2020-02-29	KU Leuven, Clinical and Epidemiological Virology	KU Leuven, Clinical and Epidemiological Virology	Bert Vanmechelen, Joan Marti-Carreras, Tony Wawina, Piet Maes
hCoV-19/Wales/PHW06/2020	EPI_ISL_415435	2020-03-06	Wales Specialist Virology Centre	Public Health Wales Microbiology Cardiff	Catherine Moore, Joanne Watkins, Sally Corden, Tom Connor
hCoV-19/Wales/PHW10/2020	EPI_ISL_415453	2020-03-10	Wales Specialist Virology Centre	Public Health Wales Microbiology Cardiff	Catherine Moore, Joanne Watkins, Sally Corden, Tom Connor
hCoV-19/Switzerland/GE1422/2020	EPI_ISL_415454	2020-02-28	HÃ´pitaux universitaires de GenÃ¨ve Laboratoire de Virologie	HÃ´pitaux universitaires de GenÃ¨ve Laboratoire de Virologie	Laubscher F.
hCoV-19/Switzerland/BE6651/2020	EPI_ISL_415456	2020-02-29	HÃ´pitaux universitaires de GenÃ¨ve Laboratoire de Virologie	HÃ´pitaux universitaires de GenÃ¨ve Laboratoire de Virologie	Laubscher F.
hCoV-19/Switzerland/AG7120/2020	EPI_ISL_415457	2020-02-29	HÃ´pitaux universitaires de GenÃ¨ve Laboratoire de Virologie	HÃ´pitaux universitaires de GenÃ¨ve Laboratoire de Virologie	Laubscher F.
hCoV-19/Switzerland/GE8102/2020	EPI_ISL_415458	2020-03-01	HÃ´pitaux universitaires de GenÃ¨ve Laboratoire de Virologie	HÃ´pitaux universitaires de GenÃ¨ve Laboratoire de Virologie	Laubscher F.
hCov-19/Netherlands/NA/14/2020	EPI_ISL_415470	2020-03-10	Dutch COVID-19 response team	Erasmus Medical Center	David Nieuwenhuijse, Bas Oude Munnink, Reina Sikkema, Claudia Schapendonk, Irina Chestakova, Anne van der Linden, Mark Pronk, Pascal Lexmond, Corien Swaan, Manon Haverkate, Madelief Mollers, Mart Stein, Sandra Kengne Kamga Mobou, Jeroen van Kampen, Jolanda Voermans, Aura Timen, Corine GeurtsvanKessel, Annemiek van der Eijk, Richard Molenkamp, Marion Koopmans, on behalf of the Dutch national COVID…
hCov-19/Netherlands/NA/15/2020	EPI_ISL_415471	2020-03-11	Dutch COVID-19 response team	Erasmus Medical Center	David Nieuwenhuijse, Bas Oude Munnink, Reina Sikkema, Claudia Schapendonk, Irina Chestakova, Anne van der Linden, Mark Pronk, Pascal Lexmond, Corien Swaan, Manon Haverkate, Madelief Mollers, Mart Stein, Sandra Kengne Kamga Mobou, Jeroen van Kampen, Jolanda Voermans, Aura Timen, Corine GeurtsvanKessel, Annemiek van der Eijk, Richard Molenkamp, Marion Koopmans, on behalf of the Dutch national COVID…
hCov-19/Netherlands/NA/16/2020	EPI_ISL_415472	2020-03-11	Dutch COVID-19 response team	Erasmus Medical Center	David Nieuwenhuijse, Bas Oude Munnink, Reina Sikkema, Claudia Schapendonk, Irina Chestakova, Anne van der Linden, Mark Pronk, Pascal Lexmond, Corien Swaan, Manon Haverkate, Madelief Mollers, Mart Stein, Sandra Kengne Kamga Mobou, Jeroen van Kampen, Jolanda Voermans, Aura Timen, Corine GeurtsvanKessel, Annemiek van der Eijk, Richard Molenkamp, Marion Koopmans, on behalf of the Dutch national COVID…
hCov-19/Netherlands/NA/19/2020	EPI_ISL_415475	2020-03-12	Dutch COVID-19 response team	Erasmus Medical Center	David Nieuwenhuijse, Bas Oude Munnink, Reina Sikkema, Claudia Schapendonk, Irina Chestakova, Anne van der Linden, Mark Pronk, Pascal Lexmond, Corien Swaan, Manon Haverkate, Madelief Mollers, Mart Stein, Sandra Kengne Kamga Mobou, Jeroen van Kampen, Jolanda Voermans, Aura Timen, Corine GeurtsvanKessel, Annemiek van der Eijk, Richard Molenkamp, Marion Koopmans, on behalf of the Dutch national COVID…
hCov-19/Netherlands/NA/2/2020	EPI_ISL_415476	2020-03-10	Dutch COVID-19 response team	Erasmus Medical Center	David Nieuwenhuijse, Bas Oude Munnink, Reina Sikkema, Claudia Schapendonk, Irina Chestakova, Anne van der Linden, Mark Pronk, Pascal Lexmond, Corien Swaan, Manon Haverkate, Madelief Mollers, Mart Stein, Sandra Kengne Kamga Mobou, Jeroen van Kampen, Jolanda Voermans, Aura Timen, Corine GeurtsvanKessel, Annemiek van der Eijk, Richard Molenkamp, Marion Koopmans, on behalf of the Dutch national COVID…
hCov-19/Netherlands/NA/20/2020	EPI_ISL_415477	2020-03-12	Dutch COVID-19 response team	Erasmus Medical Center	David Nieuwenhuijse, Bas Oude Munnink, Reina Sikkema, Claudia Schapendonk, Irina Chestakova, Anne van der Linden, Mark Pronk, Pascal Lexmond, Corien Swaan, Manon Haverkate, Madelief Mollers, Mart Stein, Sandra Kengne Kamga Mobou, Jeroen van Kampen, Jolanda Voermans, Aura Timen, Corine GeurtsvanKessel, Annemiek van der Eijk, Richard Molenkamp, Marion Koopmans, on behalf of the Dutch national COVID…
hCov-19/Netherlands/NA/21/2020	EPI_ISL_415478	2020-03-08	Dutch COVID-19 response team	Erasmus Medical Center	David Nieuwenhuijse, Bas Oude Munnink, Reina Sikkema, Claudia Schapendonk, Irina Chestakova, Anne van der Linden, Mark Pronk, Pascal Lexmond, Corien Swaan, Manon Haverkate, Madelief Mollers, Mart Stein, Sandra Kengne Kamga Mobou, Jeroen van Kampen, Jolanda Voermans, Aura Timen, Corine GeurtsvanKessel, Annemiek van der Eijk, Richard Molenkamp, Marion Koopmans, on behalf of the Dutch national COVID…
hCov-19/Netherlands/NA/22/2020	EPI_ISL_415479	2020-03-08	Dutch COVID-19 response team	Erasmus Medical Center	David Nieuwenhuijse, Bas Oude Munnink, Reina Sikkema, Claudia Schapendonk, Irina Chestakova, Anne van der Linden, Mark Pronk, Pascal Lexmond, Corien Swaan, Manon Haverkate, Madelief Mollers, Mart Stein, Sandra Kengne Kamga Mobou, Jeroen van Kampen, Jolanda Voermans, Aura Timen, Corine GeurtsvanKessel, Annemiek van der Eijk, Richard Molenkamp, Marion Koopmans, on behalf of the Dutch national COVID…
hCov-19/Netherlands/NA/24/2020	EPI_ISL_415481	2020-03-08	Dutch COVID-19 response team	Erasmus Medical Center	David Nieuwenhuijse, Bas Oude Munnink, Reina Sikkema, Claudia Schapendonk, Irina Chestakova, Anne van der Linden, Mark Pronk, Pascal Lexmond, Corien Swaan, Manon Haverkate, Madelief Mollers, Mart Stein, Sandra Kengne Kamga Mobou, Jeroen van Kampen, Jolanda Voermans, Aura Timen, Corine GeurtsvanKessel, Annemiek van der Eijk, Richard Molenkamp, Marion Koopmans, on behalf of the Dutch national COVID…
hCov-19/Netherlands/NA/25/2020	EPI_ISL_415482	2020-03-09	Dutch COVID-19 response team	Erasmus Medical Center	David Nieuwenhuijse, Bas Oude Munnink, Reina Sikkema, Claudia Schapendonk, Irina Chestakova, Anne van der Linden, Mark Pronk, Pascal Lexmond, Corien Swaan, Manon Haverkate, Madelief Mollers, Mart Stein, Sandra Kengne Kamga Mobou, Jeroen van Kampen, Jolanda Voermans, Aura Timen, Corine GeurtsvanKessel, Annemiek van der Eijk, Richard Molenkamp, Marion Koopmans, on behalf of the Dutch national COVID…
hCov-19/Netherlands/NA/26/2020	EPI_ISL_415483	2020-03-09	Dutch COVID-19 response team	Erasmus Medical Center	David Nieuwenhuijse, Bas Oude Munnink, Reina Sikkema, Claudia Schapendonk, Irina Chestakova, Anne van der Linden, Mark Pronk, Pascal Lexmond, Corien Swaan, Manon Haverkate, Madelief Mollers, Mart Stein, Sandra Kengne Kamga Mobou, Jeroen van Kampen, Jolanda Voermans, Aura Timen, Corine GeurtsvanKessel, Annemiek van der Eijk, Richard Molenkamp, Marion Koopmans, on behalf of the Dutch national COVID…
hCov-19/Netherlands/NA/27/2020	EPI_ISL_415484	2020-03-13	Dutch COVID-19 response team	Erasmus Medical Center	David Nieuwenhuijse, Bas Oude Munnink, Reina Sikkema, Claudia Schapendonk, Irina Chestakova, Anne van der Linden, Mark Pronk, Pascal Lexmond, Corien Swaan, Manon Haverkate, Madelief Mollers, Mart Stein, Sandra Kengne Kamga Mobou, Jeroen van Kampen, Jolanda Voermans, Aura Timen, Corine GeurtsvanKessel, Annemiek van der Eijk, Richard Molenkamp, Marion Koopmans, on behalf of the Dutch national COVID…
hCov-19/Netherlands/NA/28/2020	EPI_ISL_415485	2020-03-12	Dutch COVID-19 response team	Erasmus Medical Center	David Nieuwenhuijse, Bas Oude Munnink, Reina Sikkema, Claudia Schapendonk, Irina Chestakova, Anne van der Linden, Mark Pronk, Pascal Lexmond, Corien Swaan, Manon Haverkate, Madelief Mollers, Mart Stein, Sandra Kengne Kamga Mobou, Jeroen van Kampen, Jolanda Voermans, Aura Timen, Corine GeurtsvanKessel, Annemiek van der Eijk, Richard Molenkamp, Marion Koopmans, on behalf of the Dutch national COVID…
hCov-19/Netherlands/NA/29/2020	EPI_ISL_415486	2020-03-13	Dutch COVID-19 response team	Erasmus Medical Center	David Nieuwenhuijse, Bas Oude Munnink, Reina Sikkema, Claudia Schapendonk, Irina Chestakova, Anne van der Linden, Mark Pronk, Pascal Lexmond, Corien Swaan, Manon Haverkate, Madelief Mollers, Mart Stein, Sandra Kengne Kamga Mobou, Jeroen van Kampen, Jolanda Voermans, Aura Timen, Corine GeurtsvanKessel, Annemiek van der Eijk, Richard Molenkamp, Marion Koopmans, on behalf of the Dutch national COVID…
hCov-19/Netherlands/NA/30/2020	EPI_ISL_415487	2020-03-13	Dutch COVID-19 response team	Erasmus Medical Center	David Nieuwenhuijse, Bas Oude Munnink, Reina Sikkema, Claudia Schapendonk, Irina Chestakova, Anne van der Linden, Mark Pronk, Pascal Lexmond, Corien Swaan, Manon Haverkate, Madelief Mollers, Mart Stein, Sandra Kengne Kamga Mobou, Jeroen van Kampen, Jolanda Voermans, Aura Timen, Corine GeurtsvanKessel, Annemiek van der Eijk, Richard Molenkamp, Marion Koopmans, on behalf of the Dutch national COVID…
hCov-19/Netherlands/NA/31/2020	EPI_ISL_415488	2020-03-13	Dutch COVID-19 response team	Erasmus Medical Center	David Nieuwenhuijse, Bas Oude Munnink, Reina Sikkema, Claudia Schapendonk, Irina Chestakova, Anne van der Linden, Mark Pronk, Pascal Lexmond, Corien Swaan, Manon Haverkate, Madelief Mollers, Mart Stein, Sandra Kengne Kamga Mobou, Jeroen van Kampen, Jolanda Voermans, Aura Timen, Corine GeurtsvanKessel, Annemiek van der Eijk, Richard Molenkamp, Marion Koopmans, on behalf of the Dutch national COVID…
hCov-19/Netherlands/NA/33/2020	EPI_ISL_415490	2020-03-07	Dutch COVID-19 response team	Erasmus Medical Center	David Nieuwenhuijse, Bas Oude Munnink, Reina Sikkema, Claudia Schapendonk, Irina Chestakova, Anne van der Linden, Mark Pronk, Pascal Lexmond, Corien Swaan, Manon Haverkate, Madelief Mollers, Mart Stein, Sandra Kengne Kamga Mobou, Jeroen van Kampen, Jolanda Voermans, Aura Timen, Corine GeurtsvanKessel, Annemiek van der Eijk, Richard Molenkamp, Marion Koopmans, on behalf of the Dutch national COVID…
hCov-19/Netherlands/NA/34/2020	EPI_ISL_415491	2020-03-07	Dutch COVID-19 response team	Erasmus Medical Center	David Nieuwenhuijse, Bas Oude Munnink, Reina Sikkema, Claudia Schapendonk, Irina Chestakova, Anne van der Linden, Mark Pronk, Pascal Lexmond, Corien Swaan, Manon Haverkate, Madelief Mollers, Mart Stein, Sandra Kengne Kamga Mobou, Jeroen van Kampen, Jolanda Voermans, Aura Timen, Corine GeurtsvanKessel, Annemiek van der Eijk, Richard Molenkamp, Marion Koopmans, on behalf of the Dutch national COVID…
hCov-19/Netherlands/NA/35/2020	EPI_ISL_415492	2020-03-10	Dutch COVID-19 response team	Erasmus Medical Center	David Nieuwenhuijse, Bas Oude Munnink, Reina Sikkema, Claudia Schapendonk, Irina Chestakova, Anne van der Linden, Mark Pronk, Pascal Lexmond, Corien Swaan, Manon Haverkate, Madelief Mollers, Mart Stein, Sandra Kengne Kamga Mobou, Jeroen van Kampen, Jolanda Voermans, Aura Timen, Corine GeurtsvanKessel, Annemiek van der Eijk, Richard Molenkamp, Marion Koopmans, on behalf of the Dutch national COVID…
hCov-19/Netherlands/NA/6/2020	EPI_ISL_415495	2020-03-10	Dutch COVID-19 response team	Erasmus Medical Center	David Nieuwenhuijse, Bas Oude Munnink, Reina Sikkema, Claudia Schapendonk, Irina Chestakova, Anne van der Linden, Mark Pronk, Pascal Lexmond, Corien Swaan, Manon Haverkate, Madelief Mollers, Mart Stein, Sandra Kengne Kamga Mobou, Jeroen van Kampen, Jolanda Voermans, Aura Timen, Corine GeurtsvanKessel, Annemiek van der Eijk, Richard Molenkamp, Marion Koopmans, on behalf of the Dutch national COVID…
hCov-19/Netherlands/NA/8/2020	EPI_ISL_415497	2020-03-09	Dutch COVID-19 response team	Erasmus Medical Center	David Nieuwenhuijse, Bas Oude Munnink, Reina Sikkema, Claudia Schapendonk, Irina Chestakova, Anne van der Linden, Mark Pronk, Pascal Lexmond, Corien Swaan, Manon Haverkate, Madelief Mollers, Mart Stein, Sandra Kengne Kamga Mobou, Jeroen van Kampen, Jolanda Voermans, Aura Timen, Corine GeurtsvanKessel, Annemiek van der Eijk, Richard Molenkamp, Marion Koopmans, on behalf of the Dutch national COVID…
hCov-19/Netherlands/NoordBrabant/42/2020	EPI_ISL_415500	2020-03-10	Dutch COVID-19 response team	Erasmus Medical Center	David Nieuwenhuijse, Bas Oude Munnink, Reina Sikkema, Claudia Schapendonk, Irina Chestakova, Anne van der Linden, Mark Pronk, Pascal Lexmond, Corien Swaan, Manon Haverkate, Madelief Mollers, Mart Stein, Sandra Kengne Kamga Mobou, Jeroen van Kampen, Jolanda Voermans, Aura Timen, Corine GeurtsvanKessel, Annemiek van der Eijk, Richard Molenkamp, Marion Koopmans, on behalf of the Dutch national COVID…
hCov-19/Netherlands/NoordBrabant/46/2020	EPI_ISL_415503	2020-03-11	Dutch COVID-19 response team	Erasmus Medical Center	David Nieuwenhuijse, Bas Oude Munnink, Reina Sikkema, Claudia Schapendonk, Irina Chestakova, Anne van der Linden, Mark Pronk, Pascal Lexmond, Corien Swaan, Manon Haverkate, Madelief Mollers, Mart Stein, Sandra Kengne Kamga Mobou, Jeroen van Kampen, Jolanda Voermans, Aura Timen, Corine GeurtsvanKessel, Annemiek van der Eijk, Richard Molenkamp, Marion Koopmans, on behalf of the Dutch national COVID…
hCov-19/Netherlands/NoordBrabant/47/2020	EPI_ISL_415504	2020-03-09	Dutch COVID-19 response team	Erasmus Medical Center	David Nieuwenhuijse, Bas Oude Munnink, Reina Sikkema, Claudia Schapendonk, Irina Chestakova, Anne van der Linden, Mark Pronk, Pascal Lexmond, Corien Swaan, Manon Haverkate, Madelief Mollers, Mart Stein, Sandra Kengne Kamga Mobou, Jeroen van Kampen, Jolanda Voermans, Aura Timen, Corine GeurtsvanKessel, Annemiek van der Eijk, Richard Molenkamp, Marion Koopmans, on behalf of the Dutch national COVID…
hCov-19/Netherlands/NoordBrabant/48/2020	EPI_ISL_415505	2020-03-11	Dutch COVID-19 response team	Erasmus Medical Center	David Nieuwenhuijse, Bas Oude Munnink, Reina Sikkema, Claudia Schapendonk, Irina Chestakova, Anne van der Linden, Mark Pronk, Pascal Lexmond, Corien Swaan, Manon Haverkate, Madelief Mollers, Mart Stein, Sandra Kengne Kamga Mobou, Jeroen van Kampen, Jolanda Voermans, Aura Timen, Corine GeurtsvanKessel, Annemiek van der Eijk, Richard Molenkamp, Marion Koopmans, on behalf of the Dutch national COVID…
hCov-19/Netherlands/NoordBrabant/52/2020	EPI_ISL_415508	2020-03-09	Dutch COVID-19 response team	Erasmus Medical Center	David Nieuwenhuijse, Bas Oude Munnink, Reina Sikkema, Claudia Schapendonk, Irina Chestakova, Anne van der Linden, Mark Pronk, Pascal Lexmond, Corien Swaan, Manon Haverkate, Madelief Mollers, Mart Stein, Sandra Kengne Kamga Mobou, Jeroen van Kampen, Jolanda Voermans, Aura Timen, Corine GeurtsvanKessel, Annemiek van der Eijk, Richard Molenkamp, Marion Koopmans, on behalf of the Dutch national COVID…
hCov-19/Netherlands/NoordBrabant/54/2020	EPI_ISL_415510	2020-03-09	Dutch COVID-19 response team	Erasmus Medical Center	David Nieuwenhuijse, Bas Oude Munnink, Reina Sikkema, Claudia Schapendonk, Irina Chestakova, Anne van der Linden, Mark Pronk, Pascal Lexmond, Corien Swaan, Manon Haverkate, Madelief Mollers, Mart Stein, Sandra Kengne Kamga Mobou, Jeroen van Kampen, Jolanda Voermans, Aura Timen, Corine GeurtsvanKessel, Annemiek van der Eijk, Richard Molenkamp, Marion Koopmans, on behalf of the Dutch national COVID…
hCov-19/Netherlands/NoordBrabant/56/2020	EPI_ISL_415512	2020-03-09	Dutch COVID-19 response team	Erasmus Medical Center	David Nieuwenhuijse, Bas Oude Munnink, Reina Sikkema, Claudia Schapendonk, Irina Chestakova, Anne van der Linden, Mark Pronk, Pascal Lexmond, Corien Swaan, Manon Haverkate, Madelief Mollers, Mart Stein, Sandra Kengne Kamga Mobou, Jeroen van Kampen, Jolanda Voermans, Aura Timen, Corine GeurtsvanKessel, Annemiek van der Eijk, Richard Molenkamp, Marion Koopmans, on behalf of the Dutch national COVID…
hCov-19/Netherlands/NoordBrabant/57/2020	EPI_ISL_415513	2020-03-11	Dutch COVID-19 response team	Erasmus Medical Center	David Nieuwenhuijse, Bas Oude Munnink, Reina Sikkema, Claudia Schapendonk, Irina Chestakova, Anne van der Linden, Mark Pronk, Pascal Lexmond, Corien Swaan, Manon Haverkate, Madelief Mollers, Mart Stein, Sandra Kengne Kamga Mobou, Jeroen van Kampen, Jolanda Voermans, Aura Timen, Corine GeurtsvanKessel, Annemiek van der Eijk, Richard Molenkamp, Marion Koopmans, on behalf of the Dutch national COVID…
hCov-19/Netherlands/NoordBrabant/59/2020	EPI_ISL_415515	2020-03-11	Dutch COVID-19 response team	Erasmus Medical Center	David Nieuwenhuijse, Bas Oude Munnink, Reina Sikkema, Claudia Schapendonk, Irina Chestakova, Anne van der Linden, Mark Pronk, Pascal Lexmond, Corien Swaan, Manon Haverkate, Madelief Mollers, Mart Stein, Sandra Kengne Kamga Mobou, Jeroen van Kampen, Jolanda Voermans, Aura Timen, Corine GeurtsvanKessel, Annemiek van der Eijk, Richard Molenkamp, Marion Koopmans, on behalf of the Dutch national COVID…
hCov-19/Netherlands/NoordBrabant/60/2020	EPI_ISL_415516	2020-03-11	Dutch COVID-19 response team	Erasmus Medical Center	David Nieuwenhuijse, Bas Oude Munnink, Reina Sikkema, Claudia Schapendonk, Irina Chestakova, Anne van der Linden, Mark Pronk, Pascal Lexmond, Corien Swaan, Manon Haverkate, Madelief Mollers, Mart Stein, Sandra Kengne Kamga Mobou, Jeroen van Kampen, Jolanda Voermans, Aura Timen, Corine GeurtsvanKessel, Annemiek van der Eijk, Richard Molenkamp, Marion Koopmans, on behalf of the Dutch national COVID…
hCov-19/Netherlands/NoordBrabant/68/2020	EPI_ISL_415524	2020-03-12	Dutch COVID-19 response team	Erasmus Medical Center	David Nieuwenhuijse, Bas Oude Munnink, Reina Sikkema, Claudia Schapendonk, Irina Chestakova, Anne van der Linden, Mark Pronk, Pascal Lexmond, Corien Swaan, Manon Haverkate, Madelief Mollers, Mart Stein, Sandra Kengne Kamga Mobou, Jeroen van Kampen, Jolanda Voermans, Aura Timen, Corine GeurtsvanKessel, Annemiek van der Eijk, Richard Molenkamp, Marion Koopmans, on behalf of the Dutch national COVID…
hCoV-19/Netherlands/NoordHolland/3/2020	EPI_ISL_415525	2020-03-12	Dutch COVID-19 response team	Erasmus Medical Center	David Nieuwenhuijse, Bas Oude Munnink, Reina Sikkema, Claudia Schapendonk, Irina Chestakova, Anne van der Linden, Mark Pronk, Pascal Lexmond, Corien Swaan, Manon Haverkate, Madelief Mollers, Mart Stein, Sandra Kengne Kamga Mobou, Jeroen van Kampen, Jolanda Voermans, Aura Timen, Corine GeurtsvanKessel, Annemiek van der Eijk, Richard Molenkamp, Marion Koopmans, on behalf of the Dutch national COVID…
hCoV-19/Netherlands/Utrecht/17/2020	EPI_ISL_415526	2020-03-10	Dutch COVID-19 response team	Erasmus Medical Center	David Nieuwenhuijse, Bas Oude Munnink, Reina Sikkema, Claudia Schapendonk, Irina Chestakova, Anne van der Linden, Mark Pronk, Pascal Lexmond, Corien Swaan, Manon Haverkate, Madelief Mollers, Mart Stein, Sandra Kengne Kamga Mobou, Jeroen van Kampen, Jolanda Voermans, Aura Timen, Corine GeurtsvanKessel, Annemiek van der Eijk, Richard Molenkamp, Marion Koopmans, on behalf of the Dutch national COVID…
hCoV-19/Netherlands/Utrecht/18/2020	EPI_ISL_415527	2020-03-12	Dutch COVID-19 response team	Erasmus Medical Center	David Nieuwenhuijse, Bas Oude Munnink, Reina Sikkema, Claudia Schapendonk, Irina Chestakova, Anne van der Linden, Mark Pronk, Pascal Lexmond, Corien Swaan, Manon Haverkate, Madelief Mollers, Mart Stein, Sandra Kengne Kamga Mobou, Jeroen van Kampen, Jolanda Voermans, Aura Timen, Corine GeurtsvanKessel, Annemiek van der Eijk, Richard Molenkamp, Marion Koopmans, on behalf of the Dutch national COVID…
hCoV-19/Netherlands/Utrecht/19/2020	EPI_ISL_415528	2020-03-12	Dutch COVID-19 response team	Erasmus Medical Center	David Nieuwenhuijse, Bas Oude Munnink, Reina Sikkema, Claudia Schapendonk, Irina Chestakova, Anne van der Linden, Mark Pronk, Pascal Lexmond, Corien Swaan, Manon Haverkate, Madelief Mollers, Mart Stein, Sandra Kengne Kamga Mobou, Jeroen van Kampen, Jolanda Voermans, Aura Timen, Corine GeurtsvanKessel, Annemiek van der Eijk, Richard Molenkamp, Marion Koopmans, on behalf of the Dutch national COVID…
hCoV-19/Netherlands/ZuidHolland/26/2020	EPI_ISL_415530	2020-03-09	Dutch COVID-19 response team	Erasmus Medical Center	David Nieuwenhuijse, Bas Oude Munnink, Reina Sikkema, Claudia Schapendonk, Irina Chestakova, Anne van der Linden, Mark Pronk, Pascal Lexmond, Corien Swaan, Manon Haverkate, Madelief Mollers, Mart Stein, Sandra Kengne Kamga Mobou, Jeroen van Kampen, Jolanda Voermans, Aura Timen, Corine GeurtsvanKessel, Annemiek van der Eijk, Richard Molenkamp, Marion Koopmans, on behalf of the Dutch national COVID…
hCoV-19/Netherlands/ZuidHolland/27/2020	EPI_ISL_415531	2020-03-09	Dutch COVID-19 response team	Erasmus Medical Center	David Nieuwenhuijse, Bas Oude Munnink, Reina Sikkema, Claudia Schapendonk, Irina Chestakova, Anne van der Linden, Mark Pronk, Pascal Lexmond, Corien Swaan, Manon Haverkate, Madelief Mollers, Mart Stein, Sandra Kengne Kamga Mobou, Jeroen van Kampen, Jolanda Voermans, Aura Timen, Corine GeurtsvanKessel, Annemiek van der Eijk, Richard Molenkamp, Marion Koopmans, on behalf of the Dutch national COVID…
hCoV-19/Netherlands/ZuidHolland/28/2020	EPI_ISL_415532	2020-03-09	Dutch COVID-19 response team	Erasmus Medical Center	David Nieuwenhuijse, Bas Oude Munnink, Reina Sikkema, Claudia Schapendonk, Irina Chestakova, Anne van der Linden, Mark Pronk, Pascal Lexmond, Corien Swaan, Manon Haverkate, Madelief Mollers, Mart Stein, Sandra Kengne Kamga Mobou, Jeroen van Kampen, Jolanda Voermans, Aura Timen, Corine GeurtsvanKessel, Annemiek van der Eijk, Richard Molenkamp, Marion Koopmans, on behalf of the Dutch national COVID…
hCoV-19/Netherlands/ZuidHolland/30/2020	EPI_ISL_415534	2020-03-11	Dutch COVID-19 response team	Erasmus Medical Center	David Nieuwenhuijse, Bas Oude Munnink, Reina Sikkema, Claudia Schapendonk, Irina Chestakova, Anne van der Linden, Mark Pronk, Pascal Lexmond, Corien Swaan, Manon Haverkate, Madelief Mollers, Mart Stein, Sandra Kengne Kamga Mobou, Jeroen van Kampen, Jolanda Voermans, Aura Timen, Corine GeurtsvanKessel, Annemiek van der Eijk, Richard Molenkamp, Marion Koopmans, on behalf of the Dutch national COVID…
hCoV-19/Netherlands/ZuidHolland/31/2020	EPI_ISL_415535	2020-03-12	Dutch COVID-19 response team	Erasmus Medical Center	David Nieuwenhuijse, Bas Oude Munnink, Reina Sikkema, Claudia Schapendonk, Irina Chestakova, Anne van der Linden, Mark Pronk, Pascal Lexmond, Corien Swaan, Manon Haverkate, Madelief Mollers, Mart Stein, Sandra Kengne Kamga Mobou, Jeroen van Kampen, Jolanda Voermans, Aura Timen, Corine GeurtsvanKessel, Annemiek van der Eijk, Richard Molenkamp, Marion Koopmans, on behalf of the Dutch national COVID…
hCoV-19/Wales/PHW12/2020	EPI_ISL_415536	2020-03-10	Wales Specialist Virology Centre	Public Health Wales Microbiology Cardiff	Catherine Moore, Joanne Watkins, Sally Corden, Tom Connor
hCoV-19/Wales/PHW13/2020	EPI_ISL_415537	2020-03-08	Wales Specialist Virology Centre	Public Health Wales Microbiology Cardiff	Catherine Moore, Joanne Watkins, Sally Corden, Tom Connor
hCoV-19/Wales/PHW38/2020	EPI_ISL_415538	2020-03-12	Wales Specialist Virology Centre	Public Health Wales Microbiology Cardiff	Catherine Moore, Joanne Watkins, Sally Corden, Tom Connor
hCoV-19/USA/UPHL-01/2020	EPI_ISL_415539	2020-03-13	Utah Public Health Laboratory	Utah Public Health Laboratory	Erin Young, Kelly Oakeson
hCoV-19/USA/UPHL-02/2020	EPI_ISL_415540	2020-03-13	Utah Public Health Laboratory	Utah Public Health Laboratory	Erin Young, Kelly Oakeson
hCoV-19/USA/UPHL-05/2020	EPI_ISL_415543	2020-03-13	Utah Public Health Laboratory	Utah Public Health Laboratory	Erin Young, Kelly Oakeson
hCoV-19/Canada/BC_69243/2020	EPI_ISL_415577	2020-02-20	BCCDC Public Health Laboratory	BCCDC Public Health Laboratory	Harrigan, Prystajecky, Krajden, Lee, Kamelian, Lapointe, Choi, Hoang, Sekirov, Levett, Tyson, Snutch, Loman, Quick, Li, Gilmour
hCoV-19/Canada/BC_13297/2020	EPI_ISL_415578	2020-02-27	BCCDC Public Health Laboratory	BCCDC Public Health Laboratory	Harrigan, Prystajecky, Krajden, Lee, Kamelian, Lapointe, Choi, Hoang, Sekirov, Levett, Tyson, Snutch, Loman, Quick, Li, Gilmour
hCoV-19/Canada/BC_25211/2020	EPI_ISL_415579	2020-03-02	BCCDC Public Health Laboratory	BCCDC Public Health Laboratory	Harrigan, Prystajecky, Krajden, Lee, Kamelian, Lapointe, Choi, Hoang, Sekirov, Levett, Tyson, Snutch, Loman, Quick, Li, Gilmour
hCoV-19/Canada/BC_17397/2020	EPI_ISL_415580	2020-02-28	BCCDC Public Health Laboratory	BCCDC Public Health Laboratory	Harrigan, Prystajecky, Krajden, Lee, Kamelian, Lapointe, Choi, Hoang, Sekirov, Levett, Tyson, Snutch, Loman, Quick, Li, Gilmour
hCoV-19/Canada/BC_02421/2020	EPI_ISL_415581	2020-03-01	BCCDC Public Health Laboratory	BCCDC Public Health Laboratory	Harrigan, Prystajecky, Krajden, Lee, Kamelian, Lapointe, Choi, Hoang, Sekirov, Levett, Tyson, Snutch, Loman, Quick, Li, Gilmour
hCoV-19/Canada/BC_35720/2020	EPI_ISL_415582	2020-03-04	BCCDC Public Health Laboratory	BCCDC Public Health Laboratory	Harrigan, Prystajecky, Krajden, Lee, Kamelian, Lapointe, Choi, Hoang, Sekirov, Levett, Tyson, Snutch, Loman, Quick, Li, Gilmour
hCoV-19/Canada/BC_40860/2020	EPI_ISL_415583	2020-03-03	BCCDC Public Health Laboratory	BCCDC Public Health Laboratory	Harrigan, Prystajecky, Krajden, Lee, Kamelian, Lapointe, Choi, Hoang, Sekirov, Levett, Tyson, Snutch, Loman, Quick, Li, Gilmour
hCoV-19/Canada/BC_41851/2020	EPI_ISL_415584	2020-03-02	BCCDC Public Health Laboratory	BCCDC Public Health Laboratory	Harrigan, Prystajecky, Krajden, Lee, Kamelian, Lapointe, Choi, Hoang, Sekirov, Levett, Tyson, Snutch, Loman, Quick, Li, Gilmour
hCoV-19/Canada/BC_65034/2020	EPI_ISL_415585	2020-03-04	BCCDC Public Health Laboratory	BCCDC Public Health Laboratory	Harrigan, Prystajecky, Krajden, Lee, Kamelian, Lapointe, Choi, Hoang, Sekirov, Levett, Tyson, Snutch, Loman, Quick, Li, Gilmour
hCoV-19/Canada/BC_64686/2020	EPI_ISL_415586	2020-03-05	BCCDC Public Health Laboratory	BCCDC Public Health Laboratory	Harrigan, Prystajecky, Krajden, Lee, Kamelian, Lapointe, Choi, Hoang, Sekirov, Levett, Tyson, Snutch, Loman, Quick, Li, Gilmour
hCoV-19/Canada/BC_66353/2020	EPI_ISL_415587	2020-03-04	BCCDC Public Health Laboratory	BCCDC Public Health Laboratory	Harrigan, Prystajecky, Krajden, Lee, Kamelian, Lapointe, Choi, Hoang, Sekirov, Levett, Tyson, Snutch, Loman, Quick, Li, Gilmour
hCoV-19/Canada/BC_83109/2020	EPI_ISL_415588	2020-03-05	BCCDC Public Health Laboratory	BCCDC Public Health Laboratory	Harrigan, Prystajecky, Krajden, Lee, Kamelian, Lapointe, Choi, Hoang, Sekirov, Levett, Tyson, Snutch, Loman, Quick, Li, Gilmour
hCoV-19/Canada/BC_83163/2020	EPI_ISL_415589	2020-03-05	BCCDC Public Health Laboratory	BCCDC Public Health Laboratory	Harrigan, Prystajecky, Krajden, Lee, Kamelian, Lapointe, Choi, Hoang, Sekirov, Levett, Tyson, Snutch, Loman, Quick, Li, Gilmour
hCoV-19/Canada/BC_78548/2020	EPI_ISL_415590	2020-03-05	BCCDC Public Health Laboratory	BCCDC Public Health Laboratory	Harrigan, Prystajecky, Krajden, Lee, Kamelian, Lapointe, Choi, Hoang, Sekirov, Levett, Tyson, Snutch, Loman, Quick, Li, Gilmour
hCoV-19/USA/WA-UW64/2020	EPI_ISL_415592	2020-03-09	UW Virology Lab	UW Virology Lab	Pavitra Roychoudhury, Hong Xie, Keith Jerome, Alexander Greninger
hCoV-19/USA/WA-UW66/2020	EPI_ISL_415594	2020-03-10	UW Virology Lab	UW Virology Lab	Pavitra Roychoudhury, Hong Xie, Keith Jerome, Alexander Greninger
hCoV-19/USA/WA-UW67/2020	EPI_ISL_415595	2020-03-09	UW Virology Lab	UW Virology Lab	Pavitra Roychoudhury, Hong Xie, Keith Jerome, Alexander Greninger
hCoV-19/USA/WA-UW68/2020	EPI_ISL_415596	2020-03-09	UW Virology Lab	UW Virology Lab	Pavitra Roychoudhury, Hong Xie, Keith Jerome, Alexander Greninger
hCoV-19/USA/WA-UW70/2020	EPI_ISL_415598	2020-03-10	UW Virology Lab	UW Virology Lab	Pavitra Roychoudhury, Hong Xie, Keith Jerome, Alexander Greninger
hCoV-19/USA/WA-UW71/2020	EPI_ISL_415599	2020-03-09	UW Virology Lab	UW Virology Lab	Pavitra Roychoudhury, Hong Xie, Keith Jerome, Alexander Greninger
hCoV-19/USA/WA-UW72/2020	EPI_ISL_415600	2020-03-09	UW Virology Lab	UW Virology Lab	Pavitra Roychoudhury, Hong Xie, Keith Jerome, Alexander Greninger
hCoV-19/USA/WA-UW73/2020	EPI_ISL_415601	2020-03-10	UW Virology Lab	UW Virology Lab	Pavitra Roychoudhury, Hong Xie, Keith Jerome, Alexander Greninger
hCoV-19/USA/WA-UW75/2020	EPI_ISL_415603	2020-03-10	UW Virology Lab	UW Virology Lab	Pavitra Roychoudhury, Hong Xie, Keith Jerome, Alexander Greninger
hCoV-19/USA/WA-UW76/2020	EPI_ISL_415604	2020-03-10	UW Virology Lab	UW Virology Lab	Pavitra Roychoudhury, Hong Xie, Keith Jerome, Alexander Greninger
hCoV-19/USA/WA-UW40/2020	EPI_ISL_415605	2020-03-05	UW Virology Lab	UW Virology Lab	Pavitra Roychoudhury, Hong Xie, Keith Jerome, Alexander Greninger
hCoV-19/USA/WA-UW41/2020	EPI_ISL_415606	2020-03-08	UW Virology Lab	UW Virology Lab	Pavitra Roychoudhury, Hong Xie, Keith Jerome, Alexander Greninger
hCoV-19/USA/WA-UW42/2020	EPI_ISL_415607	2020-03-09	UW Virology Lab	UW Virology Lab	Pavitra Roychoudhury, Hong Xie, Keith Jerome, Alexander Greninger
hCoV-19/USA/WA-UW44/2020	EPI_ISL_415609	2020-03-08	UW Virology Lab	UW Virology Lab	Pavitra Roychoudhury, Hong Xie, Keith Jerome, Alexander Greninger
hCoV-19/USA/WA-UW45/2020	EPI_ISL_415610	2020-03-08	UW Virology Lab	UW Virology Lab	Pavitra Roychoudhury, Hong Xie, Keith Jerome, Alexander Greninger
hCoV-19/USA/WA-UW46/2020	EPI_ISL_415611	2020-03-09	UW Virology Lab	UW Virology Lab	Pavitra Roychoudhury, Hong Xie, Keith Jerome, Alexander Greninger
hCoV-19/USA/WA-UW47/2020	EPI_ISL_415612	2020-03-09	UW Virology Lab	UW Virology Lab	Pavitra Roychoudhury, Hong Xie, Keith Jerome, Alexander Greninger
hCoV-19/USA/WA-UW48/2020	EPI_ISL_415613	2020-03-09	UW Virology Lab	UW Virology Lab	Pavitra Roychoudhury, Hong Xie, Keith Jerome, Alexander Greninger
hCoV-19/USA/WA-UW49/2020	EPI_ISL_415614	2020-03-09	UW Virology Lab	UW Virology Lab	Pavitra Roychoudhury, Hong Xie, Keith Jerome, Alexander Greninger
hCoV-19/USA/WA-UW50/2020	EPI_ISL_415615	2020-03-08	UW Virology Lab	UW Virology Lab	Pavitra Roychoudhury, Hong Xie, Keith Jerome, Alexander Greninger
hCoV-19/USA/WA-UW51/2020	EPI_ISL_415616	2020-03-08	UW Virology Lab	UW Virology Lab	Pavitra Roychoudhury, Hong Xie, Keith Jerome, Alexander Greninger
hCoV-19/USA/WA-UW52/2020	EPI_ISL_415617	2020-03-09	UW Virology Lab	UW Virology Lab	Pavitra Roychoudhury, Hong Xie, Keith Jerome, Alexander Greninger
hCoV-19/USA/WA-UW55/2020	EPI_ISL_415620	2020-03-09	UW Virology Lab	UW Virology Lab	Pavitra Roychoudhury, Hong Xie, Keith Jerome, Alexander Greninger
hCoV-19/USA/WA-UW56/2020	EPI_ISL_415621	2020-03-09	UW Virology Lab	UW Virology Lab	Pavitra Roychoudhury, Hong Xie, Keith Jerome, Alexander Greninger
hCoV-19/USA/WA-UW57/2020	EPI_ISL_415622	2020-03-09	UW Virology Lab	UW Virology Lab	Pavitra Roychoudhury, Hong Xie, Keith Jerome, Alexander Greninger
hCoV-19/USA/WA-UW58/2020	EPI_ISL_415623	2020-03-09	UW Virology Lab	UW Virology Lab	Pavitra Roychoudhury, Hong Xie, Keith Jerome, Alexander Greninger
hCoV-19/USA/WA-UW59/2020	EPI_ISL_415624	2020-03-09	UW Virology Lab	UW Virology Lab	Pavitra Roychoudhury, Hong Xie, Keith Jerome, Alexander Greninger
hCoV-19/USA/WA-UW60/2020	EPI_ISL_415625	2020-03-09	UW Virology Lab	UW Virology Lab	Pavitra Roychoudhury, Hong Xie, Keith Jerome, Alexander Greninger
hCoV-19/USA/WA-UW61/2020	EPI_ISL_415626	2020-03-10	UW Virology Lab	UW Virology Lab	Pavitra Roychoudhury, Hong Xie, Keith Jerome, Alexander Greninger
hCoV-19/USA/WA-UW62/2020	EPI_ISL_415627	2020-03-09	UW Virology Lab	UW Virology Lab	Pavitra Roychoudhury, Hong Xie, Keith Jerome, Alexander Greninger
hCoV-19/Scotland/CVR06/2020	EPI_ISL_415628	2020-03-07	Virology Department, Royal Infirmary of Edinburgh, NHS Lothian	Virology Department, Royal Infirmary of Edinburgh, NHS Lothian	McHugh M, Dewar R, Oâ€™Toole Ã, Rambaut A, Williams TC, Templeton K
hCoV-19/Scotland/EDB004/2020	EPI_ISL_415629	2020-03-04	Virology Department, Royal Infirmary of Edinburgh, NHS Lothian	Virology Department, Royal Infirmary of Edinburgh, NHS Lothian	McHugh M, Dewar R, Oâ€™Toole Ã, Rambaut A, Williams TC, Templeton K
hCoV-19/Scotland/CVR07/2020	EPI_ISL_415630	2020-03-09	West of Scotland Specialist Virology Centre, NHSGGC	MRC-University of Glasgow Centre for Virus Research	Kathy Smollett, Daniel Mair, Stephen Carmichael, Ana da Silva Filipe; Richard Orton, David L Robertson; Alasdair MacLean, Rory Gunson; Natasha Jesudason, Kathy Li, Antonia Ho; Emma Thomson.
hCoV-19/Scotland/CVR10/2020	EPI_ISL_415631	2020-03-10	West of Scotland Specialist Virology Centre, NHSGGC	MRC-University of Glasgow Centre for Virus Research	Kathy Smollett, Daniel Mair, Stephen Carmichael, Ana da Silva Filipe; Richard Orton, David L Robertson; Alasdair MacLean, Rory Gunson; Natasha Jesudason, Kathy Li, Antonia Ho; Emma Thomson.
hCoV-19/Scotland/EDB006/2020	EPI_ISL_415633	2020-03-09	Virology Department, Royal Infirmary of Edinburgh, NHS Lothian	Virology Department, Royal Infirmary of Edinburgh, NHS Lothian	McHugh M, Dewar R, Oâ€™Toole Ã, Rambaut A, Williams TC, Templeton K
hCoV-19/Scotland/EDB007/2020	EPI_ISL_415634	2020-03-06	Virology Department, Royal Infirmary of Edinburgh, NHS Lothian	Virology Department, Royal Infirmary of Edinburgh, NHS Lothian	McHugh M, Dewar R, Oâ€™Toole Ã, Rambaut A, Williams TC, Templeton K
hCoV-19/Scotland/EDB008/2020	EPI_ISL_415635	2020-03-09	Virology Department, Royal Infirmary of Edinburgh, NHS Lothian	Virology Department, Royal Infirmary of Edinburgh, NHS Lothian	McHugh M, Dewar R, Oâ€™Toole Ã, Rambaut A, Williams TC, Templeton K
hCoV-19/Scotland/EDB009/2020	EPI_ISL_415636	2020-03-06	Virology Department, Royal Infirmary of Edinburgh, NHS Lothian	Virology Department, Royal Infirmary of Edinburgh, NHS Lothian	McHugh M, Dewar R, Oâ€™Toole Ã, Rambaut A, Williams TC, Templeton K
hCoV-19/Scotland/EDB011/2020	EPI_ISL_415637	2020-03-04	Virology Department, Royal Infirmary of Edinburgh, NHS Lothian	Virology Department, Royal Infirmary of Edinburgh, NHS Lothian	McHugh M, Dewar R, Oâ€™Toole Ã, Rambaut A, Williams TC, Templeton K
hCoV-19/Scotland/EDB012/2020	EPI_ISL_415638	2020-03-07	Virology Department, Royal Infirmary of Edinburgh, NHS Lothian	Virology Department, Royal Infirmary of Edinburgh, NHS Lothian	McHugh M, Dewar R, Oâ€™Toole Ã, Rambaut A, Williams TC, Templeton K
hCoV-19/Scotland/EDB013/2020	EPI_ISL_415639	2020-03-10	Virology Department, Royal Infirmary of Edinburgh, NHS Lothian	Virology Department, Royal Infirmary of Edinburgh, NHS Lothian	McHugh M, Dewar R, Oâ€™Toole Ã, Rambaut A, Williams TC, Templeton K
hCoV-19/Scotland/EDB003/2020	EPI_ISL_415640	2020-03-08	Virology Department, Royal Infirmary of Edinburgh, NHS Lothian	Virology Department, Royal Infirmary of Edinburgh, NHS Lothian	McHugh M, Dewar R, Oâ€™Toole Ã, Rambaut A, Williams TC, Templeton K
hCoV-19/Georgia/Tb-54/2020	EPI_ISL_415641	2020-02-27	R. G. Lugar Center for Public Health Research, National Center for Disease Control and Public Health (NCDC) of Georgia.	R. G. Lugar Center for Public Health Research, National Center for Disease Control and Public Health (NCDC) of Georgia.	Nato Kotaria, Marine Murtskhvaladze, Ann Machablishvili, Lela Sabadze, Mari Gavashelidze, Ana Papkiauri, Meri Pantsulaia, Gvantsa Brachveli, Tata Imnadze, Tamar Jashiashvili, Tea Tevdoradze, Ketevan Sidamonidze, Ekaterine Khmaladze, Ekaterine Zhghenti, Roena Sukhiashvili, Mariam Zakalashvili, Lela Urushadze, Magda Dgebuadze, Giorgi Tomashvili, Davit Tsaguria, Ekaterine Zangaladze, Nino Berishvili…
hCoV-19/Georgia/Tb-477/2020	EPI_ISL_415642	2020-03-10	R. G. Lugar Center for Public Health Research, National Center for Disease Control and Public Health (NCDC) of Georgia.	R. G. Lugar Center for Public Health Research, National Center for Disease Control and Public Health (NCDC) of Georgia.	Nato Kotaria, Marine Murtskhvaladze, Ann Machablishvili, Lela Sabadze, Mari Gavashelidze, Ana Papkiauri, Meri Pantsulaia, Gvantsa Brachveli, Tata Imnadze, Tamar Jashiashvili, Tea Tevdoradze, Ketevan Sidamonidze, Ekaterine Khmaladze, Ekaterine Zhghenti, Roena Sukhiashvili, Mariam Zakalashvili, Lela Urushadze, Magda Dgebuadze, Giorgi Tomashvili, Davit Tsaguria, Ekaterine Zangaladze, Nino Berishvili…
hCoV-19/Georgia/Tb-468/2020	EPI_ISL_415643	2020-03-10	R. G. Lugar Center for Public Health Research, National Center for Disease Control and Public Health (NCDC) of Georgia.	R. G. Lugar Center for Public Health Research, National Center for Disease Control and Public Health (NCDC) of Georgia.	Nato Kotaria, Marine Murtskhvaladze, Ann Machablishvili, Lela Sabadze, Mari Gavashelidze, Ana Papkiauri, Meri Pantsulaia, Gvantsa Brachveli, Tata Imnadze, Tamar Jashiashvili, Tea Tevdoradze, Ketevan Sidamonidze, Ekaterine Khmaladze, Ekaterine Zhghenti, Roena Sukhiashvili, Mariam Zakalashvili, Lela Urushadze, Magda Dgebuadze, Giorgi Tomashvili, Davit Tsaguria, Ekaterine Zangaladze, Nino Berishvili…
hCoV-19/Georgia/Tb-82/2020	EPI_ISL_415644	2020-02-28	R. G. Lugar Center for Public Health Research, National Center for Disease Control and Public Health (NCDC) of Georgia.	R. G. Lugar Center for Public Health Research, National Center for Disease Control and Public Health (NCDC) of Georgia.	Nato Kotaria, Marine Murtskhvaladze, Ann Machablishvili, Lela Sabadze, Mari Gavashelidze, Ana Papkiauri, Meri Pantsulaia, Gvantsa Brachveli, Tata Imnadze, Tamar Jashiashvili, Tea Tevdoradze, Ketevan Sidamonidze, Ekaterine Khmaladze, Ekaterine Zhghenti, Roena Sukhiashvili, Mariam Zakalashvili, Lela Urushadze, Magda Dgebuadze, Giorgi Tomashvili, Davit Tsaguria, Ekaterine Zangaladze, Nino Berishvili…
hCoV-19/Denmark/SSI-101/2020	EPI_ISL_415646	2020-03-03	Department of Virus and Microbiological Special diagnostics, Statens Serum Institut, Copenhagen, Denmark.	ViFU	Morten Rasmussen, Maiken Worsoe Rosenstierne , Anders Fomsgaard
hCoV-19/Denmark/SSI-104/2020	EPI_ISL_415648	2020-03-03	Department of Virus and Microbiological Special diagnostics, Statens Serum Institut, Copenhagen, Denmark.	Statens Serum Institute	Morten Rasmussen, Maiken Worsoe Rosenstierne , Anders Fomsgaard
hCoV-19/France/HF2039/2020	EPI_ISL_415649	2020-03-05	Department of Virus and Microbiological Special diagnostics, Statens Serum Institut, Copenhagen, Denmark.	ViFU	Morten Rasmussen, Maiken Worsoe Rosenstierne , Anders Fomsgaard
hCoV-19/France/IDF2075/2020	EPI_ISL_415650	2020-03-02	unknown	National Reference Center for Viruses of Respiratory Infections, Institut Pasteur, Paris	MÃ©lnie Albert, Marion Barbet, Sylvie Behillil, MÃ©line Bizard, Angela Brisebarre, Flora Donati Vincent Enouf, Maud Vanpeene, Sylvie van der Werf
hCoV-19/France/BFC2094/2020	EPI_ISL_415651	2020-03-05	HÃ´pital Instruction des ArmÃ©es - BEGIN	National Reference Center for Viruses of Respiratory Infections, Institut Pasteur, Paris	MÃ©lnie Albert, Marion Barbet, Sylvie Behillil, MÃ©line Bizard, Angela Brisebarre, Flora Donati Vincent Enouf, Maud Vanpeene, Sylvie van der Werf, Christine Bigaillon
hCoV-19/France/BFC2147/2020	EPI_ISL_415652	2020-03-05	Unknown	National Reference Center for Viruses of Respiratory Infections, Institut Pasteur, Paris	MÃ©lnie Albert, Marion Barbet, Sylvie Behillil, MÃ©line Bizard, Angela Brisebarre, Flora Donati Vincent Enouf, Maud Vanpeene, Sylvie van der Werf
hCoV-19/France/HF2151/2020	EPI_ISL_415653	2020-03-08	unknown	National Reference Center for Viruses of Respiratory Infections, Institut Pasteur, Paris	MÃ©lnie Albert, Marion Barbet, Sylvie Behillil, MÃ©line Bizard, Angela Brisebarre, Flora Donati Vincent Enouf, Maud Vanpeene, Sylvie van der Werf
hCoV-19/France/HF2174/2020	EPI_ISL_415654	2020-03-09	Centre Hospitalier CompiÃ¨gne Laboratoire de Biologie	National Reference Center for Viruses of Respiratory Infections, Institut Pasteur, Paris	MÃ©lnie Albert, Marion Barbet, Sylvie Behillil, MÃ©line Bizard, Angela Brisebarre, Flora Donati Vincent Enouf, Maud Vanpeene, Sylvie van der Werf, Raulin Olivia
hCoV-19/Wales/PHW27/2020	EPI_ISL_415655	2020-03-12	Wales Specialist Virology Centre	Public Health Wales Microbiology Cardiff	Catherine Moore, Joanne Watkins, Sally Corden, Tom Connor
hCoV-19/Wales/PHW33/2020	EPI_ISL_415656	2020-03-12	Wales Specialist Virology Centre	Public Health Wales Microbiology Cardiff	Catherine Moore, Joanne Watkins, Sally Corden, Tom Connor
hCoV-19/Wales/PHW37/2020	EPI_ISL_415657	2020-03-12	Wales Specialist Virology Centre	Public Health Wales Microbiology Cardiff	Catherine Moore, Joanne watkins, Sally Corden, Tom Connor
hCoV-19/Chile/Santiago_op2d1/2020	EPI_ISL_415658	2020-03-06	Laboratory of Molecular Virology, Pontificia Universidad CatÃ³lica de Chile	MSHS Pathogen Surveillance Program	Rafael A. Medina, Pablo Vial, Tamara Garcia, Eileen Serrano, Ana Silvia Gonzalez-Reiche, Zenab Khan, Mitchell Sullivan, Ajay Obla, Matthew Hernandez, Hala Alshammary, Juan Soto, Shwetha Sridhar Hara, Ying-Chih Wang, Melissa Smith, Robert Sebra, Viviana Simon, Harm van Bakel
hCoV-19/Wales/PHW28/2020	EPI_ISL_415659	2020-03-12	Wales Specialist Virology Centre	Public Health Wales Microbiology Cardiff	Catherine Moore, Joanne Watkins, Sally Corden, Tom Connor
hCoV-19/Chile/Santiago_op3d1/2020	EPI_ISL_415660	2020-03-07	Laboratory of Molecular Virology, Pontificia Universidad CatÃ³lica de Chile	MSHS Pathogen Surveillance Program	Rafael A. Medina, Pablo Vial, Tamara Garcia, Eileen Serrano, Ana Silvia Gonzalez-Reiche, Zenab Khan, Mitchell Sullivan, Ajay Obla, Matthew Hernandez, Hala Alshammary, Juan Soto, Shwetha Sridhar Hara, Ying-Chih Wang, Melissa Smith, Robert Sebra, Viviana Simon, Harm van Bakel
